# Supplementary material for: (E)-N-(2,4-Dimeth­oxy­benzyl­idene)-4-ethoxyaniline
Source: Acta Crystallogr Sect E Struct Rep Online. 2010 Oct 20;66(Pt 11):o2874. doi: 10.1107/S1600536810041759 (PMC3008983; doi:10.1107/S1600536810041759)
Supplement: Supplementary file 2 [file e-66-o2874-Isup2.hkl]

#
# h,k,l, Fc-squared, Fo-squared, sigma(Fo-squared) and status flag
#
data_I
_shelx_title                             '   '
_shelx_refln_list_code                   4
_shelx_F_calc_maximum                    175.64
_exptl_crystal_F_000                     608
_reflns_d_resolution_high                0.8390

loop_
 _symmetry_equiv_pos_as_xyz
 'x, y, z'
 '-x, y+1/2, -z+1/2'
 '-x, -y, -z'
 'x, -y+1/2, z+1/2'

_cell_length_a                           8.45360(10)
_cell_length_b                           9.6531(2)
_cell_length_c                           18.0561(3)
_cell_angle_alpha                        90
_cell_angle_beta                         90.9091(10)
_cell_angle_gamma                        90

_shelx_F_squared_multiplier              1.000

loop_
 _refln_index_h
 _refln_index_k
 _refln_index_l
 _refln_F_squared_calc
 _refln_F_squared_meas
 _refln_F_squared_sigma
 _refln_observed_status
   1   0   0     1318.71     1364.02      6.38 o
   2   0   0    12732.14    12477.87     64.75 o
   3   0   0     4396.25     4407.20     20.99 o
   4   0   0       43.57       50.52      1.81 o
   5   0   0     1898.23     1983.80      6.00 o
   6   0   0     1537.71     1471.26      5.72 o
   7   0   0        6.33        8.83      0.95 o
   8   0   0        3.30        5.75      1.33 o
   9   0   0        4.19        5.14      1.11 o
   1   1   0       96.32       84.47      1.52 o
   2   1   0      301.66      267.74      1.62 o
   3   1   0       19.01       15.47      0.64 o
   4   1   0      127.62      172.34      1.87 o
   5   1   0      550.47      577.67      2.16 o
   6   1   0      763.80      803.14      2.48 o
   7   1   0       28.17       28.96      0.79 o
   8   1   0       23.76       18.26      1.05 o
   9   1   0       38.63       40.84      1.21 o
   0   2   0     1797.37     2015.37      6.70 o
   1   2   0     2845.46     2753.03      6.29 o
   2   2   0      105.79      107.18      1.24 o
   3   2   0      538.77      599.01      3.78 o
   4   2   0      585.40      563.42      2.92 o
   5   2   0       63.05       65.20      0.79 o
   6   2   0      156.34      165.00      1.27 o
   7   2   0       86.31       93.43      1.14 o
   8   2   0        0.87        0.89      0.79 <
   9   2   0       14.49       12.99      0.92 o
   1   3   0     1044.81     1159.95      3.72 o
   2   3   0      109.99      119.56      1.49 o
   3   3   0      207.89      228.45      2.38 o
   4   3   0      793.40      785.45      2.89 o
   5   3   0       88.44       91.77      0.95 o
   6   3   0        3.47        2.41      0.57 o
   7   3   0       21.31       26.52      0.79 o
   8   3   0        1.22        1.33      0.67 <
   9   3   0        5.27        3.75      0.70 o
   0   4   0     9251.24     9917.22     27.06 o
   1   4   0        1.02        4.16      0.92 o
   2   4   0       61.37       60.75      1.49 o
   3   4   0     1113.37     1122.20      3.97 o
   4   4   0      190.45      197.08      1.43 o
   5   4   0      179.31      177.10      1.43 o
   6   4   0       92.65       80.03      1.14 o
   7   4   0       48.89       45.70      1.14 o
   8   4   0        3.69        2.38      0.73 o
   9   4   0        5.75        4.70      0.73 o
   1   5   0     4698.87     5133.62     18.80 o
   2   5   0        7.42        6.26      0.89 o
   3   5   0      234.83      257.48      2.06 o
   4   5   0      409.32      415.08      2.38 o
   5   5   0      269.07      275.10      1.91 o
   6   5   0       33.65       33.44      1.05 o
   7   5   0       13.31       14.39      1.14 o
   8   5   0        7.22        6.32      0.73 o
   9   5   0        0.82        1.56      1.21 <
   0   6   0     5549.24     5777.95     14.51 o
   1   6   0     1899.82     2000.38      4.95 o
   2   6   0      124.51      107.88      1.33 o
   3   6   0       18.91       20.80      0.98 o
   4   6   0        1.04       -0.38      1.02 <
   5   6   0      124.49      127.88      1.49 o
   6   6   0       17.91       15.21      0.86 o
   7   6   0       16.89       13.37      0.95 o
   8   6   0       82.29       84.76      1.17 o
   1   7   0        6.36        5.37      0.60 o
   2   7   0      133.53      137.09      1.68 o
   3   7   0      334.08      330.20      2.38 o
   4   7   0      218.26      234.99      2.48 o
   5   7   0      522.99      540.11      4.13 o
   6   7   0        0.62        1.27      0.83 <
   7   7   0       47.95       52.87      0.92 o
   0   8   0     1021.06     1042.87      7.30 o
   1   8   0      768.22      790.44      4.13 o
   2   8   0     1221.55     1205.33      5.78 o
   3   8   0     1032.85     1065.13      5.21 o
   4   8   0       83.88       83.99      1.43 o
   5   8   0      332.23      323.31      2.76 o
   6   8   0       40.34       45.60      1.30 o
   7   8   0        0.30        1.02      1.37 <
   1   9   0       13.68       18.48      1.14 o
   2   9   0       26.60       27.25      1.37 o
   3   9   0       16.38       16.29      1.24 o
   4   9   0       36.37       37.69      1.97 o
   5   9   0      144.89      141.50      1.94 o
   6   9   0        0.84       -0.35      0.73 <
   0  10   0      888.23      871.74      5.72 o
   1  10   0      120.99      119.97      1.94 o
   2  10   0      216.35      214.99      2.16 o
   3  10   0       34.37       30.71      1.05 o
   4  10   0       19.67       17.91      1.02 o
   1  11   0      146.74      129.25      2.10 o
   2  11   0       41.13       34.23      1.30 o
  -9   1   1        0.52        1.40      0.79 <
  -8   1   1      149.17      143.92      1.59 o
  -7   1   1        2.05        0.92      0.54 <
  -6   1   1      948.22      986.41      2.99 o
  -5   1   1        1.36        1.71      0.44 o
  -4   1   1       59.92       69.23      2.32 o
  -3   1   1       19.52       10.42      0.86 o
  -2   1   1    11179.02    11099.79     58.75 o
  -1   1   1      530.72      540.08      2.32 o
   0   1   1        4.88        6.22      0.38 o
   1   1   1      614.08      589.87      3.18 o
   2   1   1     1168.97     1122.45      3.43 o
   3   1   1       12.25       18.23      0.67 o
   4   1   1     5150.09     5584.62     19.59 o
   5   1   1        9.61        9.40      0.51 o
   6   1   1       18.15       15.62      0.57 o
   7   1   1       16.95       16.04      0.73 o
   8   1   1       11.32        8.19      0.73 o
   9   1   1       35.07       30.93      1.14 o
  -9   2   1        2.07        3.11      0.79 o
  -8   2   1      104.86      110.10      1.43 o
  -7   2   1      106.29      115.24      1.17 o
  -6   2   1      129.91      129.88      1.17 o
  -5   2   1      196.19      186.03      1.40 o
  -4   2   1      989.75     1008.51      3.91 o
  -3   2   1      995.69     1053.32      6.99 o
  -2   2   1      125.85      101.94      1.24 o
  -1   2   1    30848.08    30671.83     62.94 o
   0   2   1    12722.98    13284.63     50.65 o
   1   2   1    13692.18    13801.21     54.65 o
   2   2   1     2847.20     2834.23      8.54 o
   3   2   1      878.72      849.06      3.65 o
   4   2   1     2863.06     3124.06      7.24 o
   5   2   1      137.12      166.69      1.11 o
   6   2   1      242.46      238.52      1.68 o
   7   2   1      204.25      193.65      1.62 o
   8   2   1      171.57      150.71      1.52 o
   9   2   1      139.55      140.20      1.81 o
  -9   3   1       18.00       16.20      0.83 o
  -8   3   1        1.00        1.78      0.73 <
  -7   3   1        1.95        2.89      0.57 o
  -6   3   1       61.47       67.93      0.92 o
  -5   3   1       30.71       31.06      0.70 o
  -4   3   1        0.00        0.95      0.54 <
  -3   3   1       60.36       66.66      1.30 o
  -2   3   1      164.27      165.96      1.68 o
  -1   3   1     2782.73     2973.83      7.72 o
   0   3   1    22660.18    22946.99     95.11 o
   1   3   1      857.69      947.28      3.94 o
   2   3   1      833.94      802.51      3.84 o
   3   3   1      425.15      420.61      2.76 o
   4   3   1     1360.36     1373.99      3.97 o
   5   3   1      175.03      191.84      1.43 o
   6   3   1      136.24      134.93      1.40 o
   7   3   1        1.60        2.35      0.64 o
   8   3   1      112.79      113.81      1.33 o
   9   3   1       96.22      100.95      1.49 o
  -9   4   1        0.78        0.89      0.70 <
  -8   4   1        9.45       10.42      0.89 o
  -7   4   1      107.73      110.80      1.49 o
  -6   4   1        0.16        0.32      0.70 <
  -5   4   1      155.23      169.93      1.37 o
  -4   4   1       20.66       17.85      0.67 o
  -3   4   1        1.49        2.79      0.70 o
  -2   4   1      667.54      667.16      4.06 o
  -1   4   1     2785.34     2958.71     11.69 o
   0   4   1      186.69      233.34      3.11 o
   1   4   1       15.35       13.72      1.02 o
   2   4   1      167.85      173.45      3.18 o
   3   4   1      437.78      436.33      2.19 o
   4   4   1      633.53      686.60      2.86 o
   5   4   1      207.18      221.53      1.65 o
   6   4   1       52.88       53.35      1.08 o
   7   4   1       21.75       20.07      0.95 o
   8   4   1       23.57       24.10      1.02 o
   9   4   1      164.20      169.74      1.91 o
  -9   5   1        0.56        1.49      1.17 <
  -8   5   1        1.87        1.43      0.67 <
  -7   5   1       23.09       22.90      0.89 o
  -6   5   1        7.39        7.81      0.86 o
  -5   5   1       68.67       69.70      1.17 o
  -4   5   1       34.02       33.15      1.08 o
  -3   5   1      356.61      356.65      2.60 o
  -2   5   1      726.36      757.70      3.87 o
  -1   5   1     1622.09     1727.21     10.86 o
   0   5   1       18.15       17.82      1.40 o
   1   5   1       26.03       29.91      1.59 o
   2   5   1       28.92       22.90      0.86 o
   3   5   1       17.70       17.94      0.79 o
   4   5   1       15.95       16.80      0.83 o
   5   5   1      309.09      293.78      2.00 o
   6   5   1       51.56       49.41      1.14 o
   7   5   1        1.08        0.98      0.98 <
   8   5   1       38.31       28.55      0.89 o
  -8   6   1        0.61        0.29      0.64 <
  -7   6   1       69.85       69.23      1.52 o
  -6   6   1       51.93       51.41      1.02 o
  -5   6   1       24.21       24.77      0.95 o
  -4   6   1     1193.34     1190.18      4.48 o
  -3   6   1       22.94       28.14      1.11 o
  -2   6   1      574.64      555.76      2.89 o
  -1   6   1      567.57      567.96      2.92 o
   0   6   1      509.80      513.34      2.70 o
   1   6   1     2409.61     2450.42      5.14 o
   2   6   1      460.82      477.48      2.45 o
   3   6   1     1330.09     1377.55      4.92 o
   4   6   1      256.51      252.78      2.19 o
   5   6   1        3.76        7.27      0.95 o
   6   6   1      120.07      121.91      1.65 o
   7   6   1       93.96       91.55      1.14 o
   8   6   1       11.36       12.00      0.89 o
  -7   7   1        3.87        4.03      0.73 o
  -6   7   1       87.09       89.52      1.33 o
  -5   7   1        0.19        0.19      0.70 <
  -4   7   1       81.64       88.31      1.59 o
  -3   7   1      143.04      136.52      2.16 o
  -2   7   1       12.87       11.02      1.21 o
  -1   7   1       11.85       15.94      0.83 o
   0   7   1      167.00      194.76      1.62 o
   1   7   1      208.50      229.88      2.10 o
   2   7   1       33.46       33.82      1.14 o
   3   7   1      183.03      176.69      1.81 o
   4   7   1      469.02      495.49      3.52 o
   5   7   1        4.84        4.80      1.11 o
   6   7   1       20.91       19.37      1.11 o
   7   7   1        5.83        6.13      0.79 o
  -7   8   1      138.99      148.81      3.08 o
  -6   8   1        0.00       -0.64      0.73 <
  -5   8   1       46.45       46.36      1.17 o
  -4   8   1        0.00        3.05      0.86 o
  -3   8   1      124.34      126.93      1.87 o
  -2   8   1       45.18       44.81      1.56 o
  -1   8   1     3225.18     3340.80      7.02 o
   0   8   1      200.77      211.43      1.84 o
   1   8   1      128.11      132.77      1.65 o
   2   8   1       62.29       58.43      1.56 o
   3   8   1        7.78        8.22      0.92 o
   4   8   1       16.88       19.05      1.49 o
   5   8   1        1.40        1.87      1.17 <
   6   8   1       10.65       11.08      0.86 o
   7   8   1       26.18       31.98      1.87 o
  -6   9   1        0.71        0.35      0.86 <
  -5   9   1       77.46       77.96      1.46 o
  -4   9   1       22.97       19.97      1.33 o
  -3   9   1       78.56       77.77      1.84 o
  -2   9   1        2.03        2.60      1.08 <
  -1   9   1      662.93      672.85      3.65 o
   0   9   1      633.88      620.51      3.59 o
   1   9   1       60.18       68.31      1.27 o
   2   9   1       62.97       67.58      1.43 o
   3   9   1      276.70      271.55      2.79 o
   4   9   1       75.53       77.90      1.87 o
   5   9   1       79.49       73.04      1.49 o
   6   9   1       25.24       28.71      0.98 o
  -4  10   1       76.07       72.12      1.52 o
  -3  10   1       13.55        8.35      0.86 o
  -2  10   1      420.73      374.21      3.84 o
  -1  10   1      177.27      182.85      2.95 o
   0  10   1        6.63        7.81      0.95 o
   1  10   1      302.43      312.00      2.89 o
   2  10   1       33.37       30.04      1.05 o
   3  10   1       31.50       32.49      1.24 o
   4  10   1       18.31       18.55      0.89 o
  -2  11   1      141.47      127.88      2.95 o
  -1  11   1      183.78      161.48      2.35 o
   0  11   1        4.90        2.22      1.43 <
   1  11   1       10.13        8.32      1.14 o
   2  11   1       85.60       67.29      2.29 o
  -9   0   2        1.60        1.37      1.08 <
  -8   0   2      721.83      759.45      4.19 o
  -7   0   2       27.15       28.20      1.14 o
  -6   0   2       66.39       55.92      1.08 o
  -5   0   2        4.48        4.13      0.64 o
  -4   0   2      193.06      178.88      2.57 o
  -3   0   2     6785.60     6912.08     34.17 o
  -2   0   2     9146.55     8633.42     37.34 o
  -1   0   2     6503.25     6495.13     50.43 o
   0   0   2     2346.60     2375.61      8.38 o
   1   0   2     1122.74     1162.40      6.64 o
   2   0   2      952.61      835.76      3.08 o
   3   0   2     3237.08     3298.88      7.81 o
   4   0   2     2603.57     2855.50      6.16 o
   5   0   2        7.98        3.46      0.70 o
   6   0   2        8.36        5.68      0.67 o
   7   0   2        2.18        0.70      1.02 <
   8   0   2      516.13      501.17      4.67 o
   9   0   2       29.26       27.75      1.40 o
  -9   1   2      112.08      122.96      1.52 o
  -8   1   2      268.79      266.88      1.84 o
  -7   1   2      600.30      591.49      2.48 o
  -6   1   2       68.64       67.55      0.86 o
  -5   1   2      203.39      212.83      1.33 o
  -4   1   2      759.99      775.13      4.95 o
  -3   1   2      307.87      302.98      2.35 o
  -2   1   2    17205.12    16411.34     51.73 o
  -1   1   2     1352.57     1469.07      4.19 o
   0   1   2        4.72        2.51      0.44 o
   1   1   2      484.20      453.89      3.21 o
   2   1   2      936.52      818.67      2.06 o
   3   1   2      467.68      430.93      1.91 o
   4   1   2       62.20       62.46      0.86 o
   5   1   2      199.00      216.58      1.37 o
   6   1   2      170.92      159.29      1.30 o
   7   1   2       46.96       43.00      0.98 o
   8   1   2      110.49      102.83      1.43 o
   9   1   2      360.67      333.09      2.41 o
  -9   2   2        1.02        2.54      0.73 o
  -8   2   2        3.95        5.62      0.67 o
  -7   2   2        6.91       10.10      0.64 o
  -6   2   2       39.13       37.66      0.79 o
  -5   2   2       20.73       26.58      0.57 o
  -4   2   2      610.21      593.68      3.40 o
  -3   2   2      548.57      534.52      3.94 o
  -2   2   2     8051.78     7948.76     20.20 o
  -1   2   2      758.32      769.45      2.89 o
   0   2   2        8.13        8.29      0.54 o
   1   2   2      318.24      286.09      1.75 o
   2   2   2     1345.99     1289.45      3.94 o
   3   2   2      129.09      134.14      1.43 o
   4   2   2     1458.28     1553.57      4.22 o
   5   2   2       61.29       58.02      0.73 o
   6   2   2        1.27        2.16      0.73 <
   7   2   2       27.70       22.23      0.73 o
   8   2   2        1.70        1.84      0.67 <
   9   2   2        3.50        3.49      0.95 o
  -9   3   2        7.02        7.40      0.76 o
  -8   3   2       20.05       16.29      0.73 o
  -7   3   2      112.30      113.65      1.17 o
  -6   3   2        3.96        4.70      0.64 o
  -5   3   2      122.89      125.69      1.11 o
  -4   3   2       89.51       86.38      1.17 o
  -3   3   2      604.97      630.87      3.56 o
  -2   3   2        0.88        2.60      0.70 o
  -1   3   2     3077.67     3234.29      8.54 o
   0   3   2     3556.75     3611.20      9.69 o
   1   3   2      489.63      485.80      4.03 o
   2   3   2      157.00      166.15      1.75 o
   3   3   2      848.13      939.03      3.68 o
   4   3   2      760.93      794.60      2.51 o
   5   3   2      273.27      292.89      1.71 o
   6   3   2      191.16      183.11      1.87 o
   7   3   2      203.04      192.25      1.68 o
   8   3   2        0.02        1.33      0.73 <
   9   3   2       41.45       37.54      1.11 o
  -9   4   2        7.24        3.24      0.79 o
  -8   4   2       21.65       22.32      1.08 o
  -7   4   2       84.36       85.96      1.11 o
  -6   4   2      315.77      309.68      1.91 o
  -5   4   2       18.77       17.28      0.60 o
  -4   4   2       63.38       62.24      0.95 o
  -3   4   2        4.39        5.05      0.67 o
  -2   4   2      129.49      151.98      2.29 o
  -1   4   2      291.17      288.66      3.84 o
   0   4   2      236.57      277.10      3.14 o
   1   4   2       14.29       17.12      1.24 o
   2   4   2     1869.80     1881.23     11.65 o
   3   4   2     1078.89     1158.40      3.56 o
   4   4   2      609.38      669.58      2.51 o
   5   4   2      139.55      143.35      1.43 o
   6   4   2       17.37       18.51      0.83 o
   7   4   2        2.06        0.86      0.76 <
   8   4   2        4.67        3.78      0.86 o
   9   4   2       27.37       31.25      0.92 o
  -9   5   2        2.83        3.08      1.17 <
  -8   5   2       25.84       25.25      1.02 o
  -7   5   2       16.55       15.50      0.76 o
  -6   5   2        6.38        6.32      0.79 o
  -5   5   2       41.44       38.81      0.92 o
  -4   5   2      152.11      150.78      1.62 o
  -3   5   2       56.02       55.83      1.24 o
  -2   5   2      479.42      499.62      3.59 o
  -1   5   2      922.95     1014.51      5.97 o
   0   5   2     1445.22     1691.49      8.16 o
   1   5   2       84.14       83.20      2.22 o
   2   5   2      251.68      270.78      1.91 o
   3   5   2      536.68      514.23      2.32 o
   4   5   2       31.83       36.36      0.98 o
   5   5   2      172.39      174.31      1.68 o
   6   5   2        8.77        7.68      0.95 o
   7   5   2       11.01        6.92      0.79 o
   8   5   2       53.88       49.44      1.11 o
  -8   6   2        0.08        0.48      0.67 <
  -7   6   2        0.97        1.75      0.76 <
  -6   6   2       40.37       41.95      1.02 o
  -5   6   2       13.92       14.07      1.05 o
  -4   6   2     1002.78     1033.63      4.22 o
  -3   6   2       10.70       13.27      1.02 o
  -2   6   2      704.37      739.31      4.00 o
  -1   6   2      110.37      128.23      1.43 o
   0   6   2      465.01      461.03      2.38 o
   1   6   2      562.71      594.85      3.08 o
   2   6   2      138.35      142.97      1.43 o
   3   6   2      933.88      957.67      3.56 o
   4   6   2      141.80      155.67      1.94 o
   5   6   2        0.34        1.43      1.05 <
   6   6   2       22.98       23.34      1.05 o
   7   6   2       41.57       41.92      0.89 o
   8   6   2       80.19       81.10      1.40 o
  -7   7   2       66.88       64.88      1.30 o
  -6   7   2      184.36      185.17      1.65 o
  -5   7   2      225.18      234.65      1.75 o
  -4   7   2      303.74      291.11      2.57 o
  -3   7   2     1021.75     1082.34      4.60 o
  -2   7   2      184.83      182.57      2.29 o
  -1   7   2      699.36      732.29      3.68 o
   0   7   2       27.74       26.26      0.92 o
   1   7   2      365.87      381.52      2.67 o
   2   7   2       42.15       38.33      1.30 o
   3   7   2      162.97      167.83      1.91 o
   4   7   2       83.51       82.47      1.71 o
   5   7   2       18.53       17.97      1.14 o
   6   7   2      102.73      102.29      1.62 o
   7   7   2       18.73       19.69      1.02 o
  -7   8   2       21.72       17.75      1.49 o
  -6   8   2        8.36        7.30      0.79 o
  -5   8   2      411.93      426.01      2.79 o
  -4   8   2      230.55      248.24      2.13 o
  -3   8   2       74.90       80.72      1.43 o
  -2   8   2      300.39      300.98      2.64 o
  -1   8   2      906.93      896.76      3.97 o
   0   8   2      232.22      234.33      2.13 o
   1   8   2      117.28      125.06      1.52 o
   2   8   2      633.82      655.73      3.84 o
   3   8   2       78.76       85.17      1.68 o
   4   8   2        2.94        2.83      1.05 <
   5   8   2      128.80      135.44      2.06 o
   6   8   2       17.21       18.35      1.08 o
   7   8   2       40.29       46.08      2.06 o
  -6   9   2       47.28       48.81      1.91 o
  -5   9   2       19.59       18.39      0.89 o
  -4   9   2      239.28      249.51      3.02 o
  -3   9   2        2.94        3.65      0.98 o
  -2   9   2       36.35       40.62      2.19 o
  -1   9   2       27.25       33.79      1.37 o
   0   9   2       12.43       15.37      1.11 o
   1   9   2        1.19        1.59      0.76 <
   2   9   2       29.22       29.95      1.11 o
   3   9   2      426.48      405.14      2.76 o
   4   9   2       11.01       12.54      1.05 o
   5   9   2       10.37       12.16      0.95 o
   6   9   2       11.60       13.46      1.05 o
  -4  10   2       31.65       28.83      0.95 o
  -3  10   2        7.00        5.78      0.83 o
  -2  10   2      114.80       96.86      2.38 o
  -1  10   2      431.04      414.04      4.29 o
   0  10   2       12.58       10.35      1.30 o
   1  10   2       74.34       66.43      1.49 o
   2  10   2        0.41        0.06      0.76 <
   3  10   2        1.74        3.46      0.89 o
   4  10   2      108.68      109.72      2.06 o
  -2  11   2       84.88       77.48      2.38 o
  -1  11   2      620.09      588.38      4.38 o
   0  11   2       34.68       37.73      1.84 o
   1  11   2        3.20        4.48      1.59 <
   2  11   2       95.17      102.22      2.60 o
  -9   1   3       10.89        9.97      0.79 o
  -8   1   3       53.21       57.80      1.05 o
  -7   1   3      227.74      218.89      1.65 o
  -6   1   3        0.04        1.27      0.44 <
  -5   1   3      990.06      950.49      2.64 o
  -4   1   3      857.23      848.52      5.30 o
  -3   1   3     1501.71     1503.05      4.76 o
  -2   1   3      831.88      736.45      2.86 o
  -1   1   3      871.01      885.71      3.65 o
   0   1   3     1243.78     1177.45      3.27 o
   1   1   3     1518.35     1416.80      4.13 o
   2   1   3      509.88      442.14      1.71 o
   3   1   3        6.09        7.18      0.44 o
   4   1   3        1.77        1.02      0.51 <
   5   1   3      112.03      115.37      0.95 o
   6   1   3      217.16      214.96      1.37 o
   7   1   3       12.27       15.47      0.79 o
   8   1   3       95.63       83.52      1.33 o
   9   1   3       16.18       13.66      0.89 o
  -9   2   3       19.18       16.99      0.73 o
  -8   2   3        5.13        5.68      0.70 o
  -7   2   3       74.06       74.28      1.05 o
  -6   2   3      364.97      366.43      2.10 o
  -5   2   3      369.66      385.01      1.78 o
  -4   2   3     1052.77     1006.29      5.11 o
  -3   2   3       31.66       29.09      0.83 o
  -2   2   3      778.61      785.96      3.46 o
  -1   2   3       42.56       33.25      0.86 o
   0   2   3      490.45      481.39      2.38 o
   1   2   3       43.68       52.33      0.79 o
   2   2   3      921.95      876.18      3.02 o
   3   2   3      414.05      443.31      2.54 o
   4   2   3       46.65       60.59      0.73 o
   5   2   3      230.52      264.18      1.37 o
   6   2   3        0.89        0.79      0.64 <
   7   2   3        1.22        0.32      0.67 <
   8   2   3       55.94       56.84      0.95 o
   9   2   3       75.54       64.02      1.37 o
  -9   3   3       16.04       13.75      0.76 o
  -8   3   3        6.68        4.86      0.57 o
  -7   3   3      174.00      168.62      1.46 o
  -6   3   3        1.32        1.14      0.64 <
  -5   3   3      749.67      693.90      2.48 o
  -4   3   3     1986.79     1908.76      4.35 o
  -3   3   3     1260.66     1288.91      5.49 o
  -2   3   3      909.96      938.39      3.87 o
  -1   3   3      265.65      241.28      2.41 o
   0   3   3     3409.36     3449.95      9.84 o
   1   3   3       57.15       69.04      2.10 o
   2   3   3     2273.81     2326.42      5.46 o
   3   3   3       56.43       51.83      1.14 o
   4   3   3        2.24        2.41      0.44 o
   5   3   3        0.24        1.81      0.54 o
   6   3   3        0.33        0.83      0.86 <
   7   3   3       13.12       10.67      0.76 o
   8   3   3      978.01      961.76      4.06 o
   9   3   3       78.52       80.44      1.21 o
  -9   4   3       74.69       83.14      1.40 o
  -8   4   3       26.64       25.15      0.89 o
  -7   4   3       60.63       67.32      0.95 o
  -6   4   3        3.55        2.00      0.70 <
  -5   4   3        1.67        1.43      0.51 <
  -4   4   3      421.86      398.41      1.94 o
  -3   4   3      696.97      740.52      2.86 o
  -2   4   3      333.38      388.85      3.91 o
  -1   4   3       29.24       32.11      1.11 o
   0   4   3      277.18      298.35      3.21 o
   1   4   3      556.49      607.75      6.22 o
   2   4   3      525.31      519.24      5.56 o
   3   4   3      175.17      203.68      1.21 o
   4   4   3        7.68        4.89      0.64 o
   5   4   3       15.41       10.83      0.70 o
   6   4   3        3.11        3.87      0.89 o
   7   4   3       32.48       29.22      0.92 o
   8   4   3       33.38       29.95      0.98 o
   9   4   3        0.22        1.46      0.76 <
  -8   5   3       12.20        9.05      0.83 o
  -7   5   3       18.25       16.89      0.73 o
  -6   5   3      526.63      539.57      2.45 o
  -5   5   3        0.33       -0.16      0.73 <
  -4   5   3      332.17      306.13      2.38 o
  -3   5   3       54.44       51.22      1.17 o
  -2   5   3       77.43       67.07      1.68 o
  -1   5   3      334.80      372.94      2.64 o
   0   5   3     1274.33     1378.24      5.49 o
   1   5   3       10.10        7.21      0.98 o
   2   5   3      112.62      104.83      1.40 o
   3   5   3      512.49      544.33      2.54 o
   4   5   3       92.78       91.01      1.33 o
   5   5   3       20.53       21.88      0.98 o
   6   5   3       13.33       14.64      0.83 o
   7   5   3      350.94      369.10      2.38 o
   8   5   3       52.89       51.95      1.14 o
  -8   6   3       14.47       13.46      0.86 o
  -7   6   3       68.29       71.23      1.21 o
  -6   6   3      345.60      353.70      2.25 o
  -5   6   3      615.58      657.00      3.40 o
  -4   6   3       43.55       42.90      1.02 o
  -3   6   3        9.62       11.31      0.92 o
  -2   6   3      209.85      232.99      2.38 o
  -1   6   3       14.03       15.40      0.98 o
   0   6   3        0.47        0.25      0.73 <
   1   6   3      225.05      239.09      2.00 o
   2   6   3       12.88       14.32      1.02 o
   3   6   3       13.07       18.20      0.89 o
   4   6   3       14.90       13.56      1.27 o
   5   6   3        0.00       -1.02      1.08 <
   6   6   3       47.98       47.82      0.98 o
   7   6   3        3.13        2.79      0.73 o
   8   6   3       24.78       30.26      0.89 o
  -7   7   3        0.09        0.19      0.76 <
  -6   7   3       13.97       14.80      0.73 o
  -5   7   3      261.33      271.80      1.91 o
  -4   7   3        2.65        2.38      0.95 <
  -3   7   3      426.59      434.58      2.95 o
  -2   7   3        8.37        9.88      1.30 o
  -1   7   3       14.30       13.88      1.14 o
   0   7   3      137.41      144.68      1.49 o
   1   7   3        0.66        1.17      0.89 <
   2   7   3       24.06       23.34      1.30 o
   3   7   3      238.18      225.63      2.38 o
   4   7   3       85.62       87.93      1.94 o
   5   7   3        0.00        0.25      1.05 <
   6   7   3       16.49       17.02      1.08 o
   7   7   3        1.27       -0.57      0.79 <
  -6   8   3        2.31        1.97      0.70 <
  -5   8   3       29.42       30.39      0.98 o
  -4   8   3       55.40       51.60      1.24 o
  -3   8   3      127.23      122.58      1.71 o
  -2   8   3       29.43       28.77      1.08 o
  -1   8   3       28.46       32.07      1.21 o
   0   8   3        0.05       -0.10      0.76 <
   1   8   3      204.19      213.59      2.06 o
   2   8   3      158.45      173.52      1.94 o
   3   8   3       15.57       13.31      0.98 o
   4   8   3        9.36        8.89      0.98 o
   5   8   3       14.08       15.62      1.24 o
   6   8   3       31.85       31.91      1.21 o
  -6   9   3       55.55       57.48      1.97 o
  -5   9   3        0.07       -0.57      0.73 <
  -4   9   3       44.71       51.35      1.71 o
  -3   9   3        1.77        0.76      1.05 <
  -2   9   3      220.00      231.22      3.87 o
  -1   9   3        3.33        2.76      0.92 <
   0   9   3      534.76      567.29      3.94 o
   1   9   3       43.12       46.49      1.11 o
   2   9   3        0.60        1.43      0.76 <
   3   9   3      155.52      162.53      2.41 o
   4   9   3        0.53        0.06      0.89 <
   5   9   3       27.08       33.98      1.14 o
  -4  10   3        8.23        7.59      0.79 o
  -3  10   3      500.36      537.28      4.73 o
  -2  10   3      298.92      305.27      3.14 o
  -1  10   3        8.15       11.05      1.08 o
   0  10   3       81.30       84.69      2.22 o
   1  10   3        3.42        2.51      0.98 <
   2  10   3      136.56      124.23      1.62 o
   3  10   3        5.02        3.05      0.76 o
   4  10   3        1.78       -0.13      0.79 <
  -2  11   3        4.86        6.48      1.33 o
  -1  11   3        1.17       -0.54      0.92 <
   0  11   3       11.99       12.48      1.49 o
   1  11   3       40.88       34.61      1.87 o
   2  11   3        4.12        1.17      1.33 <
  -9   0   4      473.32      502.48      5.05 o
  -8   0   4        1.41        1.33      0.89 <
  -7   0   4        0.22        1.46      0.73 <
  -6   0   4       61.30       69.96      1.17 o
  -5   0   4       17.77       33.82      0.76 o
  -4   0   4      494.41      461.35      4.48 o
  -3   0   4      360.06      360.21      2.95 o
  -2   0   4      945.03      926.71      4.99 o
  -1   0   4     4375.36     4148.45     13.12 o
   0   0   4     2304.53     2080.43      8.76 o
   1   0   4       90.51       96.86      1.65 o
   2   0   4     1069.31     1080.50      4.06 o
   3   0   4      750.50      698.70      3.18 o
   4   0   4     1424.02     1344.39      5.14 o
   5   0   4      194.80      227.82      1.78 o
   6   0   4        2.11        0.51      0.67 <
   7   0   4      100.91       78.91      1.59 o
   8   0   4      404.31      399.14      4.19 o
   9   0   4       22.45       18.67      1.24 o
  -9   1   4       13.54       16.67      0.83 o
  -8   1   4       46.09       46.05      1.02 o
  -7   1   4      402.12      392.89      2.19 o
  -6   1   4      329.84      300.03      1.59 o
  -5   1   4     1716.53     1627.50      3.33 o
  -4   1   4        0.45        1.68      0.76 <
  -3   1   4      620.85      616.51      3.18 o
  -2   1   4      502.93      488.41      2.51 o
  -1   1   4       10.37        8.45      0.83 o
   0   1   4      706.53      697.52      2.48 o
   1   1   4     2679.76     2603.07      6.35 o
   2   1   4      134.15      131.37      0.95 o
   3   1   4      326.45      301.62      1.84 o
   4   1   4        3.37        5.68      0.44 o
   5   1   4       45.92       48.52      0.64 o
   6   1   4      115.16      106.76      1.08 o
   7   1   4       30.61       25.40      0.76 o
   8   1   4       40.26       37.03      0.92 o
   9   1   4        3.16        7.24      0.73 o
  -9   2   4       21.95       21.94      0.76 o
  -8   2   4       74.99       78.72      1.08 o
  -7   2   4       88.37       88.12      1.08 o
  -6   2   4      322.55      313.65      1.78 o
  -5   2   4      427.67      440.36      1.97 o
  -4   2   4     1306.94     1292.44      3.91 o
  -3   2   4      643.31      660.84      4.41 o
  -2   2   4      674.46      660.84      2.79 o
  -1   2   4       92.06       94.47      1.14 o
   0   2   4      643.05      625.21      2.73 o
   1   2   4      171.60      171.86      1.49 o
   2   2   4      199.79      199.87      1.37 o
   3   2   4        6.65        5.43      0.67 o
   4   2   4        6.02        7.68      0.44 o
   5   2   4       45.39       43.66      0.73 o
   6   2   4      112.04      100.89      1.08 o
   7   2   4       27.15       21.21      0.79 o
   8   2   4        3.44        4.67      0.67 o
   9   2   4       40.31       42.71      1.21 o
  -9   3   4      113.92      111.40      1.65 o
  -8   3   4       95.81       98.09      1.30 o
  -7   3   4       48.29       42.78      0.89 o
  -6   3   4       62.91       58.65      0.95 o
  -5   3   4       32.60       31.57      0.70 o
  -4   3   4     2128.12     2103.11      4.38 o
  -3   3   4      246.95      237.57      2.76 o
  -2   3   4      552.86      585.90      3.21 o
  -1   3   4       12.17       11.78      0.79 o
   0   3   4     1167.69     1143.15      6.32 o
   1   3   4     1055.28     1011.27      5.78 o
   2   3   4      576.67      587.26      3.56 o
   3   3   4      394.56      434.49      2.83 o
   4   3   4       12.55       12.58      0.54 o
   5   3   4       15.31       19.56      0.60 o
   6   3   4        3.60        3.62      0.57 o
   7   3   4       52.45       59.54      1.14 o
   8   3   4      103.81       95.17      1.46 o
   9   3   4       61.43       65.23      1.24 o
  -9   4   4       44.27       54.78      1.71 o
  -8   4   4      189.20      194.98      1.62 o
  -7   4   4      105.31       94.63      1.11 o
  -6   4   4     1598.74     1612.19      4.19 o
  -5   4   4      161.11      160.21      1.21 o
  -4   4   4       75.41       79.61      0.98 o
  -3   4   4      980.03     1036.36      3.14 o
  -2   4   4      313.81      323.59      2.73 o
  -1   4   4       29.75       24.80      1.05 o
   0   4   4     1828.48     2010.73      8.10 o
   1   4   4      313.90      327.09      3.49 o
   2   4   4       42.55       67.13      2.51 o
   3   4   4       25.50       21.66      0.60 o
   4   4   4      198.12      171.64      1.43 o
   5   4   4      584.42      560.65      2.70 o
   6   4   4       22.36       21.05      0.83 o
   7   4   4      264.04      267.35      2.10 o
   8   4   4        0.51        0.10      0.73 <
   9   4   4        8.42        8.10      1.71 o
  -8   5   4      102.72       97.55      1.33 o
  -7   5   4        3.32        4.57      0.70 o
  -6   5   4     1271.42     1314.54      4.83 o
  -5   5   4      866.57      859.54      3.33 o
  -4   5   4      255.46      257.95      2.16 o
  -3   5   4       11.78       10.61      0.70 o
  -2   5   4      146.50      139.31      1.43 o
  -1   5   4     2524.85     2775.48      6.41 o
   0   5   4      112.90      127.21      1.68 o
   1   5   4     1803.96     1972.56      5.81 o
   2   5   4        3.44        4.54      0.57 o
   3   5   4      158.28      163.16      1.49 o
   4   5   4       14.39       15.31      0.98 o
   5   5   4        0.00        1.52      0.83 <
   6   5   4       10.25        8.00      0.70 o
   7   5   4      240.50      249.28      2.00 o
   8   5   4      268.86      261.35      2.10 o
  -8   6   4       26.83       30.96      1.14 o
  -7   6   4      181.96      184.69      1.78 o
  -6   6   4       13.35       12.42      0.79 o
  -5   6   4       45.48       39.63      1.11 o
  -4   6   4      233.45      234.80      2.06 o
  -3   6   4       12.19        8.70      0.83 o
  -2   6   4        0.41        0.83      0.86 <
  -1   6   4      286.33      307.87      2.60 o
   0   6   4       82.02       89.04      1.17 o
   1   6   4       36.33       37.76      0.95 o
   2   6   4       41.11       30.93      1.05 o
   3   6   4       27.19       27.25      0.92 o
   4   6   4       32.61       32.87      1.17 o
   5   6   4       37.82       41.51      1.17 o
   6   6   4       83.64       77.45      1.27 o
   7   6   4      199.21      194.95      1.71 o
   8   6   4       73.12       72.12      1.84 o
  -7   7   4       58.60       55.32      1.05 o
  -6   7   4      848.42      902.82      3.24 o
  -5   7   4        3.06        2.70      0.67 o
  -4   7   4        9.03        8.16      0.70 o
  -3   7   4       44.61       47.35      1.30 o
  -2   7   4        2.02        1.33      0.79 <
  -1   7   4       11.72        9.62      1.05 o
   0   7   4      153.20      154.62      1.71 o
   1   7   4       16.67       18.67      0.98 o
   2   7   4      195.01      203.49      2.00 o
   3   7   4        1.87        1.62      1.02 <
   4   7   4        3.26        2.64      0.92 <
   5   7   4        0.06        0.19      0.73 <
   6   7   4        9.81        6.48      0.98 o
   7   7   4        3.72        2.22      0.70 o
  -6   8   4      275.19      268.50      1.97 o
  -5   8   4       25.85       25.82      0.92 o
  -4   8   4        7.09        8.38      0.98 o
  -3   8   4       42.41       41.19      1.21 o
  -2   8   4        7.77        7.08      0.92 o
  -1   8   4        0.50        0.64      1.05 <
   0   8   4       44.97       48.27      1.40 o
   1   8   4      155.00      152.43      1.68 o
   2   8   4       30.23       28.71      1.05 o
   3   8   4        0.74        0.73      0.89 <
   4   8   4       63.22       59.45      1.40 o
   5   8   4       83.89       86.19      1.78 o
   6   8   4       47.81       54.75      1.17 o
  -5   9   4      256.20      245.47      2.25 o
  -4   9   4      175.37      174.40      2.54 o
  -3   9   4       61.10       62.72      1.65 o
  -2   9   4       29.72       32.80      1.11 o
  -1   9   4        0.01        1.08      0.83 <
   0   9   4       45.55       47.92      1.52 o
   1   9   4       97.47       97.75      1.43 o
   2   9   4        1.98        1.91      0.73 <
   3   9   4      131.35      141.41      1.78 o
   4   9   4        0.55        0.83      0.76 <
   5   9   4        1.55        0.95      0.79 <
  -4  10   4        0.09        0.76      0.86 <
  -3  10   4        2.29        2.51      0.98 <
  -2  10   4      273.60      288.12      3.02 o
  -1  10   4        1.00        1.65      0.98 <
   0  10   4       68.79       67.23      2.00 o
   1  10   4       33.38       35.98      1.68 o
   2  10   4       83.14       76.69      1.21 o
   3  10   4       34.26       29.88      0.98 o
   4  10   4      153.44      165.80      1.84 o
  -1  11   4        2.85        0.79      0.92 <
   0  11   4       35.17       32.99      1.37 o
   1  11   4        0.45       -2.86      1.49 <
  -9   1   5       11.83       14.00      0.79 o
  -8   1   5       18.51       16.93      0.83 o
  -7   1   5     1085.23     1124.16      3.84 o
  -6   1   5      253.64      252.49      1.59 o
  -5   1   5      403.78      403.43      1.71 o
  -4   1   5       52.28       51.16      0.86 o
  -3   1   5      174.48      170.82      1.78 o
  -2   1   5       44.56       47.25      0.86 o
  -1   1   5       26.25       25.63      0.92 o
   0   1   5      633.13      584.03      2.29 o
   1   1   5      164.65      139.25      1.40 o
   2   1   5      491.13      452.78      1.94 o
   3   1   5        0.34        0.70      0.51 <
   4   1   5        4.96        5.34      0.41 o
   5   1   5        0.78        0.48      0.44 <
   6   1   5       12.46       12.42      0.60 o
   7   1   5        2.50        2.03      0.64 o
   8   1   5        6.77        7.65      0.70 o
   9   1   5        0.46        0.51      0.76 <
  -9   2   5       57.68       56.94      0.98 o
  -8   2   5       65.71       66.66      1.17 o
  -7   2   5     1651.86     1641.34      4.16 o
  -6   2   5      988.01      966.84      3.24 o
  -5   2   5       48.23       55.38      0.89 o
  -4   2   5      171.06      185.33      1.30 o
  -3   2   5      562.65      584.63      3.24 o
  -2   2   5       63.60       63.26      1.08 o
  -1   2   5     1796.80     1723.50      5.05 o
   0   2   5        0.25        0.13      0.48 <
   1   2   5       76.29       60.97      0.95 o
   2   2   5       82.27       77.96      1.05 o
   3   2   5      238.05      224.48      1.65 o
   4   2   5        4.70        1.11      0.38 <
   5   2   5     1139.87     1107.27      2.89 o
   6   2   5      829.19      815.78      3.05 o
   7   2   5      128.35      128.10      1.30 o
   8   2   5        3.59        3.97      0.79 o
   9   2   5       49.20       53.25      1.21 o
  -9   3   5       78.01       85.01      1.24 o
  -8   3   5       78.46       72.66      1.08 o
  -7   3   5     1006.02     1026.80      3.52 o
  -6   3   5     1446.36     1374.78      3.81 o
  -5   3   5      145.07      136.74      1.27 o
  -4   3   5      566.55      515.08      2.13 o
  -3   3   5       13.04        8.61      0.70 o
  -2   3   5     3379.22     3637.31      7.94 o
  -1   3   5     1939.98     2040.77      6.86 o
   0   3   5      310.67      325.72      2.89 o
   1   3   5      195.02      206.54      2.45 o
   2   3   5      210.43      181.14      1.84 o
   3   3   5       93.12       97.81      0.83 o
   4   3   5      668.08      638.71      1.97 o
   5   3   5      157.75      154.84      1.14 o
   6   3   5      310.08      308.83      1.97 o
   7   3   5       35.68       37.57      0.92 o
   8   3   5        0.00        0.95      0.79 <
   9   3   5       20.55       22.80      0.83 o
  -9   4   5       39.47       47.13      1.52 o
  -8   4   5      108.68      116.51      1.37 o
  -7   4   5      608.58      612.35      2.60 o
  -6   4   5     1137.95     1118.89      3.49 o
  -5   4   5       15.52       14.83      0.70 o
  -4   4   5       68.27       68.31      0.92 o
  -3   4   5       62.94       58.84      0.83 o
  -2   4   5      141.12      173.58      1.75 o
  -1   4   5      533.42      575.55      4.32 o
   0   4   5      341.42      337.15      3.62 o
   1   4   5      232.26      224.04      3.27 o
   2   4   5        0.32        1.24      0.60 <
   3   4   5      387.63      367.42      1.78 o
   4   4   5      135.38      130.93      1.11 o
   5   4   5       50.07       51.25      0.86 o
   6   4   5       81.32       81.26      1.08 o
   7   4   5       52.34       51.60      1.17 o
   8   4   5       12.09       10.92      0.83 o
   9   4   5        7.17        6.54      1.59 o
  -8   5   5      140.84      144.24      1.68 o
  -7   5   5       34.31       42.49      1.11 o
  -6   5   5       53.01       51.98      1.05 o
  -5   5   5       29.00       28.61      0.95 o
  -4   5   5       16.29       15.88      0.76 o
  -3   5   5      327.89      349.86      2.06 o
  -2   5   5      105.86      102.60      1.24 o
  -1   5   5       16.53       11.56      0.73 o
   0   5   5      131.50      146.90      1.65 o
   1   5   5      154.77      141.41      1.40 o
   2   5   5      409.62      437.34      2.35 o
   3   5   5      152.78      139.41      1.43 o
   4   5   5       18.44       22.48      0.89 o
   5   5   5        0.22        0.16      0.79 <
   6   5   5      123.20      116.23      1.33 o
   7   5   5        1.49        2.99      0.83 o
   8   5   5        5.11        5.37      0.73 o
  -8   6   5      208.93      251.89      3.11 o
  -7   6   5      830.55      865.64      3.56 o
  -6   6   5      212.39      226.64      1.78 o
  -5   6   5      478.78      503.65      2.67 o
  -4   6   5       28.98       25.85      1.05 o
  -3   6   5       11.65       12.26      0.86 o
  -2   6   5       48.88       58.43      1.17 o
  -1   6   5      620.94      665.38      3.11 o
   0   6   5      327.29      325.85      2.16 o
   1   6   5      125.11      142.30      1.52 o
   2   6   5      172.11      157.70      1.71 o
   3   6   5      116.15      122.80      1.43 o
   4   6   5        0.69        1.05      0.98 <
   5   6   5      167.11      179.33      1.71 o
   6   6   5      146.46      132.61      1.62 o
   7   6   5       11.01       10.67      0.79 o
   8   6   5       11.97       10.16      1.14 o
  -7   7   5      335.38      347.54      2.32 o
  -6   7   5       19.41       17.75      0.73 o
  -5   7   5      458.38      481.77      2.70 o
  -4   7   5        5.89        6.22      0.70 o
  -3   7   5        5.78        7.11      1.08 o
  -2   7   5      222.57      227.47      2.22 o
  -1   7   5       71.34       71.96      1.49 o
   0   7   5       27.73       24.26      1.21 o
   1   7   5        7.82        6.73      0.95 o
   2   7   5        0.56        0.64      0.98 <
   3   7   5        8.72        6.57      1.14 o
   4   7   5        9.62        9.53      1.05 o
   5   7   5       39.93       43.63      1.14 o
   6   7   5       11.26       10.73      0.89 o
   7   7   5       28.95       25.02      0.83 o
  -6   8   5      471.13      487.20      2.29 o
  -5   8   5      179.87      185.26      1.71 o
  -4   8   5        2.69        3.56      0.98 o
  -3   8   5       69.93       72.02      1.65 o
  -2   8   5      255.19      271.90      2.45 o
  -1   8   5       70.32       88.28      1.68 o
   0   8   5        0.02        0.19      0.86 <
   1   8   5       18.67       17.12      0.89 o
   2   8   5        0.86        2.16      0.83 <
   3   8   5        1.30        3.84      0.92 o
   4   8   5       44.85       31.88      1.14 o
   5   8   5       58.82       57.86      1.17 o
   6   8   5       43.50       45.25      1.05 o
  -5   9   5        4.67        4.35      0.67 o
  -4   9   5       91.77       88.66      1.68 o
  -3   9   5       55.02       57.54      1.59 o
  -2   9   5        3.55        4.57      0.86 o
  -1   9   5        7.98        7.56      1.11 o
   0   9   5       52.89       56.08      1.62 o
   1   9   5        7.99        8.70      0.79 o
   2   9   5       37.02       38.90      1.08 o
   3   9   5       15.37       13.18      0.83 o
   4   9   5       52.47       56.75      1.21 o
   5   9   5        1.83        0.51      0.73 <
  -4  10   5      108.18      119.31      2.10 o
  -3  10   5       84.01       84.60      1.71 o
  -2  10   5      150.64      159.29      2.32 o
  -1  10   5      122.01      111.08      1.71 o
   0  10   5        5.73        7.18      1.05 o
   1  10   5       13.77       19.53      1.43 o
   2  10   5       10.49       12.42      0.86 o
   3  10   5        9.03        5.56      0.76 o
   4  10   5        2.79        4.95      0.73 o
  -1  11   5       75.34       74.06      1.68 o
   0  11   5       26.28       29.34      1.27 o
  -9   0   6       58.59       60.05      2.10 o
  -8   0   6       33.48       36.33      1.37 o
  -7   0   6     3254.89     3197.01      8.42 o
  -6   0   6      187.98      189.04      1.71 o
  -5   0   6      297.80      295.62      2.29 o
  -4   0   6       29.90       48.62      0.98 o
  -3   0   6      614.14      670.21      5.34 o
  -2   0   6     1007.01     1065.54      6.99 o
  -1   0   6      605.61      546.17      4.38 o
   0   0   6     1757.48     1799.90      7.88 o
   1   0   6      371.19      359.26      3.43 o
   2   0   6        0.86        5.05      0.95 o
   3   0   6      261.72      300.00      2.79 o
   4   0   6     1052.28     1040.30      2.95 o
   5   0   6        7.19        4.57      0.57 o
   6   0   6      533.25      526.99      3.08 o
   7   0   6      169.44      164.37      1.91 o
   8   0   6      641.94      671.61      5.08 o
   9   0   6        1.99        1.75      1.05 <
  -9   1   6       64.41       73.64      1.52 o
  -8   1   6      215.06      220.80      2.00 o
  -7   1   6        7.77        9.94      0.70 o
  -6   1   6     1807.87     1780.53      4.10 o
  -5   1   6       33.31       39.06      0.73 o
  -4   1   6      176.17      166.15      1.17 o
  -3   1   6     2492.27     2726.61      8.92 o
  -2   1   6     2137.83     2239.15      5.49 o
  -1   1   6      144.81      132.01      1.81 o
   0   1   6      520.06      520.64      2.54 o
   1   1   6       29.19       35.06      0.92 o
   2   1   6       88.11       82.53      1.11 o
   3   1   6       14.58       12.45      0.60 o
   4   1   6      249.33      255.89      1.17 o
   5   1   6       24.05       24.80      0.54 o
   6   1   6       31.47       32.74      0.83 o
   7   1   6       72.62       83.52      1.11 o
   8   1   6       51.08       49.41      0.98 o
   9   1   6      469.48      499.62      2.76 o
  -9   2   6       25.76       25.21      0.73 o
  -8   2   6      427.24      431.18      2.95 o
  -7   2   6      489.41      492.82      2.79 o
  -6   2   6      110.41      107.72      1.24 o
  -5   2   6      337.67      329.56      1.59 o
  -4   2   6      707.24      685.68      2.35 o
  -3   2   6        6.61        9.27      0.70 o
  -2   2   6     1037.13     1064.30      4.03 o
  -1   2   6       57.98       67.51      1.24 o
   0   2   6       21.92       18.23      0.70 o
   1   2   6      139.36      135.12      1.59 o
   2   2   6      410.61      416.70      2.13 o
   3   2   6      699.00      714.51      2.48 o
   4   2   6      112.26      105.62      0.89 o
   5   2   6      241.22      247.25      1.52 o
   6   2   6      124.58      127.82      1.27 o
   7   2   6       13.09       12.64      0.76 o
   8   2   6       23.84       24.45      0.98 o
   9   2   6      118.33      129.06      1.62 o
  -9   3   6       36.23       33.69      0.89 o
  -8   3   6       16.15       11.91      0.73 o
  -7   3   6      164.46      156.46      1.59 o
  -6   3   6      680.43      666.27      2.83 o
  -5   3   6      150.73      136.33      1.24 o
  -4   3   6      255.59      264.56      1.65 o
  -3   3   6       11.73       11.40      0.51 o
  -2   3   6      195.34      198.44      2.48 o
  -1   3   6      184.44      178.82      1.87 o
   0   3   6        1.80        5.14      0.73 o
   1   3   6       16.90       15.91      1.05 o
   2   3   6      117.73      139.41      1.78 o
   3   3   6      511.56      502.13      1.59 o
   4   3   6        8.38        7.94      0.44 o
   5   3   6       66.58       74.06      0.98 o
   6   3   6        5.98        4.99      0.79 o
   7   3   6       14.43       13.34      0.79 o
   8   3   6       31.98       36.55      1.05 o
   9   3   6       34.85       38.87      1.65 o
  -9   4   6      206.67      216.00      3.65 o
  -8   4   6      915.42      903.43      4.03 o
  -7   4   6     2213.31     2307.30      5.14 o
  -6   4   6     1022.50      972.27      3.27 o
  -5   4   6       91.05       96.09      1.30 o
  -4   4   6      547.18      561.89      2.19 o
  -3   4   6      107.73      118.07      1.11 o
  -2   4   6        0.10        1.33      0.57 <
  -1   4   6      876.53      915.97      5.21 o
   0   4   6      906.29      946.90      5.62 o
   1   4   6        0.92        0.92      0.64 <
   2   4   6       88.82       92.22      0.98 o
   3   4   6       29.52       31.28      0.67 o
   4   4   6       32.05       32.61      0.64 o
   5   4   6       13.96       13.78      0.76 o
   6   4   6      376.20      378.72      1.97 o
   7   4   6       19.79       17.85      0.86 o
   8   4   6       16.99       18.61      0.89 o
  -8   5   6       21.94       29.91      0.92 o
  -7   5   6      409.47      398.86      2.54 o
  -6   5   6      844.87      878.18      3.97 o
  -5   5   6      287.77      295.59      2.10 o
  -4   5   6      304.75      289.39      1.91 o
  -3   5   6     1485.27     1571.83      4.35 o
  -2   5   6     1830.92     1996.82      4.83 o
  -1   5   6       25.97       31.18      0.73 o
   0   5   6        0.16        0.29      0.54 <
   1   5   6      138.40      154.18      1.40 o
   2   5   6       26.99       24.07      0.70 o
   3   5   6       93.75       96.13      1.11 o
   4   5   6        0.87        0.79      0.76 <
   5   5   6       11.02       15.34      1.02 o
   6   5   6       68.31       66.21      1.14 o
   7   5   6       43.17       38.62      1.11 o
   8   5   6        7.78        7.30      0.73 o
  -8   6   6      453.55      482.76      3.94 o
  -7   6   6      767.82      812.99      3.33 o
  -6   6   6      184.83      189.65      1.91 o
  -5   6   6      281.59      300.60      2.06 o
  -4   6   6       11.90       14.80      0.83 o
  -3   6   6       29.01       28.26      0.89 o
  -2   6   6       80.79       86.98      1.37 o
  -1   6   6       57.03       55.83      1.11 o
   0   6   6      174.16      188.85      1.56 o
   1   6   6       31.75       35.00      1.05 o
   2   6   6       23.29       24.67      0.89 o
   3   6   6       43.91       45.67      1.11 o
   4   6   6      471.80      433.22      2.86 o
   5   6   6       18.21       14.67      0.89 o
   6   6   6       34.31       30.87      1.02 o
   7   6   6        2.11        2.03      0.70 <
  -7   7   6       88.75       89.14      1.37 o
  -6   7   6       10.50        9.62      0.73 o
  -5   7   6      273.57      287.30      2.10 o
  -4   7   6       22.67       22.04      0.89 o
  -3   7   6      103.57      118.29      1.56 o
  -2   7   6      270.55      282.15      2.32 o
  -1   7   6      457.87      497.46      3.24 o
   0   7   6       55.79       50.59      1.24 o
   1   7   6       55.11       48.68      1.37 o
   2   7   6      184.25      188.95      1.78 o
   3   7   6      101.32      110.64      1.59 o
   4   7   6      155.87      150.68      1.71 o
   5   7   6      188.13      187.77      2.25 o
   6   7   6      303.16      314.96      2.51 o
   7   7   6       60.50       60.88      1.27 o
  -6   8   6       21.50       25.06      0.83 o
  -5   8   6       14.21       13.34      0.76 o
  -4   8   6      104.14      107.08      1.78 o
  -3   8   6       15.35       14.89      0.98 o
  -2   8   6       24.00       23.44      1.08 o
  -1   8   6        0.01       -0.10      0.92 <
   0   8   6        0.03        1.27      0.86 <
   1   8   6       26.59       28.20      1.05 o
   2   8   6       55.94       54.53      1.11 o
   3   8   6      157.79      163.80      1.68 o
   4   8   6        0.20       -0.64      0.89 <
   5   8   6        8.03        4.83      0.70 o
   6   8   6        1.02        0.44      0.73 <
  -5   9   6        0.33        1.21      0.73 <
  -4   9   6       63.76       71.71      1.30 o
  -3   9   6       66.81       63.48      1.59 o
  -2   9   6       17.80       15.72      1.17 o
  -1   9   6       38.39       40.01      1.62 o
   0   9   6       27.55       21.75      1.27 o
   1   9   6        0.96        1.71      0.73 <
   2   9   6       44.61       44.11      1.24 o
   3   9   6      246.81      251.19      2.41 o
   4   9   6       27.24       25.72      0.92 o
   5   9   6        2.09        3.11      0.73 o
  -3  10   6       94.91       88.38      1.65 o
  -2  10   6        3.97        4.83      1.05 o
  -1  10   6       67.66       68.43      1.40 o
   0  10   6       24.66       22.01      0.98 o
   1  10   6      113.12      119.59      2.38 o
   2  10   6       33.74       32.55      0.98 o
   3  10   6       50.60       49.89      1.17 o
  -9   1   7        2.97        2.29      0.79 <
  -8   1   7       58.40       57.45      1.17 o
  -7   1   7      541.30      539.44      2.41 o
  -6   1   7      257.51      258.49      1.65 o
  -5   1   7      527.28      517.56      2.10 o
  -4   1   7        3.82        6.51      0.44 o
  -3   1   7     1585.48     1659.44      6.29 o
  -2   1   7      241.19      266.56      2.83 o
  -1   1   7       54.17       45.32      1.08 o
   0   1   7        6.55        8.29      0.64 o
   1   1   7     1033.70     1086.63      4.06 o
   2   1   7     3180.48     3482.30      8.03 o
   3   1   7     1554.18     1570.50      3.87 o
   4   1   7     1500.25     1466.24      2.57 o
   5   1   7      180.23      158.02      1.05 o
   6   1   7        4.78        4.35      0.54 o
   7   1   7       27.09       30.20      0.98 o
   8   1   7      551.69      593.97      2.86 o
   9   1   7      247.73      260.46      2.13 o
  -9   2   7       88.22       85.71      1.17 o
  -8   2   7      571.74      596.00      3.37 o
  -7   2   7       90.90       89.90      1.27 o
  -6   2   7     1262.14     1240.68      3.56 o
  -5   2   7      189.98      174.15      1.27 o
  -4   2   7       50.30       54.02      0.73 o
  -3   2   7     1228.80     1341.31      3.52 o
  -2   2   7     1093.67     1194.03      5.59 o
  -1   2   7      149.82      149.51      1.87 o
   0   2   7      391.92      362.81      2.41 o
   1   2   7     1957.22     1938.68      7.02 o
   2   2   7      647.64      756.52      3.94 o
   3   2   7      389.59      417.24      1.62 o
   4   2   7       22.86       25.72      0.48 o
   5   2   7        6.52        4.70      0.57 o
   6   2   7       35.11       37.22      0.92 o
   7   2   7      219.08      233.03      2.06 o
   8   2   7      331.67      327.69      2.29 o
   9   2   7       86.37       90.82      1.75 o
  -9   3   7      341.85      339.85      3.43 o
  -8   3   7       35.58       38.14      0.89 o
  -7   3   7      519.72      540.87      2.92 o
  -6   3   7      239.95      249.03      1.71 o
  -5   3   7      986.88      994.57      3.18 o
  -4   3   7     1163.45     1205.21      3.52 o
  -3   3   7     3888.39     4174.24      5.37 o
  -2   3   7      308.12      327.18      2.60 o
  -1   3   7        0.45        0.98      0.70 <
   0   3   7       77.37       72.21      1.56 o
   1   3   7      171.10      169.32      2.03 o
   2   3   7      612.89      684.37      2.19 o
   3   3   7      492.43      490.00      1.81 o
   4   3   7      156.74      169.10      1.24 o
   5   3   7       19.79       19.12      0.73 o
   6   3   7      494.45      503.05      2.60 o
   7   3   7      223.98      235.82      2.03 o
   8   3   7       41.52       40.30      0.95 o
  -8   4   7      579.69      577.64      2.92 o
  -7   4   7        2.43        3.91      0.83 o
  -6   4   7      226.43      221.53      2.13 o
  -5   4   7      357.20      357.07      2.13 o
  -4   4   7        0.91        1.14      0.57 <
  -3   4   7      175.67      172.18      1.30 o
  -2   4   7      436.45      447.79      1.87 o
  -1   4   7       23.08       29.18      0.70 o
   0   4   7      320.98      309.56      2.00 o
   1   4   7       22.08       22.74      0.73 o
   2   4   7     1049.79     1028.77      2.70 o
   3   4   7        9.27       15.02      0.57 o
   4   4   7        9.44        9.34      0.64 o
   5   4   7        0.43        1.37      0.73 <
   6   4   7       42.91       44.81      0.89 o
   7   4   7       15.05       14.51      0.83 o
   8   4   7        0.01       -0.25      0.76 <
  -8   5   7      604.10      572.34      2.99 o
  -7   5   7        5.36        6.41      0.83 o
  -6   5   7      217.59      200.32      2.00 o
  -5   5   7      151.06      158.11      1.78 o
  -4   5   7       87.36       79.80      1.17 o
  -3   5   7      113.90      110.38      1.24 o
  -2   5   7      997.89     1070.24      3.97 o
  -1   5   7       15.96       15.97      0.70 o
   0   5   7      142.06      146.52      1.27 o
   1   5   7       23.84       19.75      0.76 o
   2   5   7        4.15        4.73      0.57 o
   3   5   7        8.98        8.61      0.64 o
   4   5   7       11.44       10.83      0.79 o
   5   5   7      329.03      307.91      2.32 o
   6   5   7        0.51        1.08      0.73 <
   7   5   7      181.32      194.76      1.81 o
   8   5   7      216.66      233.92      2.22 o
  -7   6   7        2.17        2.95      0.64 o
  -6   6   7      164.77      171.64      1.97 o
  -5   6   7        8.03        8.45      0.79 o
  -4   6   7       19.50       21.69      0.79 o
  -3   6   7       11.89       11.88      0.83 o
  -2   6   7       24.11       20.90      0.89 o
  -1   6   7      155.57      143.89      1.46 o
   0   6   7      191.84      193.36      1.49 o
   1   6   7        3.63        3.24      0.70 o
   2   6   7        1.10        1.24      0.83 <
   3   6   7      239.93      253.60      1.87 o
   4   6   7      135.63      127.82      1.49 o
   5   6   7       50.16       62.40      1.17 o
   6   6   7        0.09        0.13      0.76 <
   7   6   7        1.18        2.76      0.76 o
  -7   7   7      309.82      330.96      2.38 o
  -6   7   7       71.06       74.09      1.24 o
  -5   7   7      158.43      167.13      1.62 o
  -4   7   7      154.75      161.26      1.94 o
  -3   7   7      751.92      784.41      3.68 o
  -2   7   7       22.61       21.28      1.05 o
  -1   7   7       27.67       30.23      1.11 o
   0   7   7       31.38       31.91      1.14 o
   1   7   7       97.57       94.00      1.56 o
   2   7   7      495.96      496.63      2.76 o
   3   7   7      276.74      280.44      2.32 o
   4   7   7       33.66       26.58      0.98 o
   5   7   7      133.74      139.35      1.59 o
   6   7   7       75.05       65.39      1.14 o
   7   7   7       81.94      103.81      2.16 o
  -6   8   7       60.14       52.21      1.14 o
  -5   8   7        1.10        1.91      0.67 <
  -4   8   7       54.73       57.26      1.27 o
  -3   8   7      219.64      233.34      2.03 o
  -2   8   7       11.68       12.92      0.98 o
  -1   8   7       61.84       61.83      1.49 o
   0   8   7        0.06        0.25      0.89 <
   1   8   7       11.56       13.94      0.95 o
   2   8   7      142.04      147.73      1.52 o
   3   8   7        7.35        4.64      0.86 o
   4   8   7       26.16       25.34      1.11 o
   5   8   7        6.67        6.19      0.86 o
   6   8   7        7.75       10.80      0.86 o
  -5   9   7        0.40        0.57      1.11 <
  -4   9   7       38.19       37.63      0.95 o
  -3   9   7      118.64      116.00      1.71 o
  -2   9   7        8.93        8.67      0.89 o
  -1   9   7      206.00      203.84      2.48 o
   0   9   7        2.36        2.25      1.08 <
   1   9   7       73.78       69.96      1.46 o
   2   9   7        1.04        1.91      0.86 <
   3   9   7       72.12       68.85      1.71 o
   4   9   7       75.18       73.83      1.21 o
   5   9   7      217.73      250.97      2.73 o
  -3  10   7       31.89       39.38      1.27 o
  -2  10   7       51.57       51.32      1.40 o
  -1  10   7       55.63       49.29      1.27 o
   0  10   7        0.79        1.91      0.73 <
   1  10   7       64.51       66.85      1.91 o
   2  10   7      165.92      170.53      2.45 o
   3  10   7       11.96        8.92      1.08 o
  -9   0   8        6.03        5.78      1.14 o
  -8   0   8       32.76       34.42      1.59 o
  -7   0   8       14.35       14.96      1.37 o
  -6   0   8        1.28        0.03      0.76 <
  -5   0   8        2.94        1.91      0.64 <
  -4   0   8     1672.31     1748.20      4.73 o
  -3   0   8     1395.55     1593.68      7.46 o
  -2   0   8        5.11       11.31      1.52 o
  -1   0   8     1111.19     1147.66      8.13 o
   0   0   8     1304.00     1413.08      8.38 o
   1   0   8      322.79      325.82      5.40 o
   2   0   8     1712.09     2012.25     10.70 o
   3   0   8      776.65      766.91      3.37 o
   4   0   8        0.08        0.67      0.48 <
   5   0   8      654.70      667.73      3.08 o
   6   0   8     4191.99     4294.59      9.88 o
   7   0   8     3090.13     3255.06     10.99 o
   8   0   8      119.65      130.23      2.03 o
  -9   1   8        7.76        7.46      0.86 o
  -8   1   8       92.68       91.33      1.33 o
  -7   1   8      170.72      173.42      1.65 o
  -6   1   8      555.57      553.98      2.41 o
  -5   1   8       29.89       28.77      0.73 o
  -4   1   8     1008.15     1038.30      2.95 o
  -3   1   8      208.25      220.36      1.75 o
  -2   1   8     1156.30     1215.24      7.81 o
  -1   1   8     1009.19      979.45      4.67 o
   0   1   8        1.09        0.64      0.64 <
   1   1   8     3619.45     4024.89      8.92 o
   2   1   8     3540.43     3896.75      9.24 o
   3   1   8      856.54      861.57      2.06 o
   4   1   8       58.05       63.32      0.70 o
   5   1   8     1919.71     1862.71      3.72 o
   6   1   8       73.20       75.20      1.08 o
   7   1   8        1.98        2.92      0.86 o
   8   1   8      553.36      606.29      2.83 o
   9   1   8        2.61        3.78      1.56 <
  -9   2   8        0.05       -0.41      0.92 <
  -8   2   8       57.37       57.38      1.11 o
  -7   2   8        6.26        5.02      0.79 o
  -6   2   8       19.86       21.28      0.73 o
  -5   2   8      289.26      299.52      1.75 o
  -4   2   8       19.07       18.86      0.67 o
  -3   2   8      143.49      150.71      1.33 o
  -2   2   8        6.54       10.67      0.98 o
  -1   2   8        3.07        3.56      0.86 o
   0   2   8      182.36      169.23      1.84 o
   1   2   8      477.59      525.82      3.05 o
   2   2   8       52.45       44.01      0.89 o
   3   2   8      214.96      221.47      1.17 o
   4   2   8        1.11        1.52      0.41 o
   5   2   8        0.10        1.08      0.67 <
   6   2   8        1.25        4.03      0.73 o
   7   2   8      265.98      278.34      2.19 o
   8   2   8      164.62      167.54      1.56 o
  -8   3   8       65.31       63.45      1.11 o
  -7   3   8      297.53      289.33      2.32 o
  -6   3   8       36.83       34.30      0.89 o
  -5   3   8      116.24      117.05      1.21 o
  -4   3   8       99.99       88.12      1.14 o
  -3   3   8       47.07       47.73      0.76 o
  -2   3   8      376.79      383.33      2.03 o
  -1   3   8      699.47      673.64      3.56 o
   0   3   8      466.64      447.60      3.33 o
   1   3   8        0.00        0.32      0.60 <
   2   3   8      863.43      884.44      2.41 o
   3   3   8       30.74       34.20      0.64 o
   4   3   8      303.42      295.97      1.62 o
   5   3   8      310.75      300.19      1.78 o
   6   3   8       85.23       86.15      1.33 o
   7   3   8        2.61        3.05      0.79 o
   8   3   8        0.08        0.48      0.60 <
  -8   4   8        5.55        3.43      0.64 o
  -7   4   8       72.86       63.45      1.27 o
  -6   4   8      110.07      112.73      1.65 o
  -5   4   8       47.02       44.62      1.14 o
  -4   4   8       40.33       41.63      1.05 o
  -3   4   8      150.70      174.59      1.49 o
  -2   4   8       22.49       21.69      0.60 o
  -1   4   8      136.07      141.57      1.11 o
   0   4   8       30.52       28.99      0.60 o
   1   4   8      603.64      585.55      2.22 o
   2   4   8      465.00      460.62      1.75 o
   3   4   8      341.91      343.89      1.84 o
   4   4   8      165.11      156.81      1.24 o
   5   4   8        2.43        2.70      0.76 o
   6   4   8      576.59      621.05      2.57 o
   7   4   8       21.81       20.23      0.95 o
   8   4   8       25.62       28.45      1.02 o
  -8   5   8       12.30       10.38      0.76 o
  -7   5   8        1.42        5.37      0.73 o
  -6   5   8       41.53       44.81      1.24 o
  -5   5   8       31.85       29.72      1.30 o
  -4   5   8      647.19      678.72      3.87 o
  -3   5   8       24.93       23.53      0.83 o
  -2   5   8      190.50      202.79      1.71 o
  -1   5   8       24.01       16.45      0.76 o
   0   5   8        5.09        5.27      0.54 o
   1   5   8      273.52      330.07      1.97 o
   2   5   8     1408.85     1468.18      3.75 o
   3   5   8        0.08        1.46      0.57 <
   4   5   8       14.63       12.67      0.83 o
   5   5   8      927.67      965.10      3.87 o
   6   5   8      221.10      231.50      2.00 o
   7   5   8      179.10      200.79      1.65 o
   8   5   8        0.14        0.44      0.76 <
  -7   6   8      270.96      281.93      2.03 o
  -6   6   8        1.62        1.87      0.89 <
  -5   6   8        8.87        8.99      0.89 o
  -4   6   8      489.07      500.32      2.57 o
  -3   6   8      611.03      687.39      3.84 o
  -2   6   8      140.05      138.93      1.56 o
  -1   6   8       16.50       19.15      0.79 o
   0   6   8       19.90       19.34      0.70 o
   1   6   8        0.24        1.24      0.60 <
   2   6   8        0.09        0.44      0.76 <
   3   6   8       32.26       36.07      0.95 o
   4   6   8      303.11      317.43      2.10 o
   5   6   8       17.63       15.53      0.98 o
   6   6   8     1039.75     1125.37      4.16 o
   7   6   8      490.25      497.36      4.32 o
  -7   7   8      158.10      170.75      2.25 o
  -6   7   8        0.05        1.43      0.73 <
  -5   7   8        4.93        4.38      0.86 o
  -4   7   8       67.72       66.27      1.24 o
  -3   7   8       11.74        8.64      0.83 o
  -2   7   8        0.54        0.67      0.76 <
  -1   7   8       23.92       26.96      1.02 o
   0   7   8      231.24      226.80      2.03 o
   1   7   8      146.10      142.52      1.68 o
   2   7   8      136.46      139.60      1.59 o
   3   7   8       45.51       40.81      1.02 o
   4   7   8       46.87       44.90      1.14 o
   5   7   8      224.56      215.85      2.22 o
   6   7   8      581.55      603.43      2.95 o
  -6   8   8        5.52        2.19      0.92 <
  -5   8   8       13.19       11.27      0.83 o
  -4   8   8       33.16       33.47      1.05 o
  -3   8   8        5.77        9.02      0.83 o
  -2   8   8      127.14      131.31      1.78 o
  -1   8   8       41.36       35.00      1.30 o
   0   8   8      217.43      225.44      2.76 o
   1   8   8        3.89        2.92      0.76 o
   2   8   8       10.00        7.53      0.79 o
   3   8   8      286.91      320.01      3.27 o
   4   8   8       21.39       17.47      0.95 o
   5   8   8      299.12      300.06      2.51 o
  -4   9   8      369.12      363.54      2.70 o
  -3   9   8        6.25        3.27      0.76 o
  -2   9   8       24.96       26.14      1.14 o
  -1   9   8        0.25        0.38      0.98 <
   0   9   8      131.38      124.90      2.32 o
   1   9   8       59.68       53.06      1.27 o
   2   9   8      468.34      498.82      3.37 o
   3   9   8      231.15      240.17      2.54 o
   4   9   8       10.91       10.13      0.79 o
  -3  10   8        4.62        4.60      1.02 o
  -2  10   8        0.26       -0.35      0.83 <
  -1  10   8        4.76        5.46      0.70 o
   0  10   8       13.88       16.35      0.83 o
   1  10   8        1.38        2.32      0.83 <
   2  10   8        0.31        3.37      1.46 <
  -9   1   9        2.21        3.30      0.89 o
  -8   1   9        2.19        2.10      0.83 <
  -7   1   9      142.79      144.33      1.49 o
  -6   1   9      307.16      309.15      2.00 o
  -5   1   9        1.05        2.06      0.64 o
  -4   1   9        6.84        4.80      0.54 o
  -3   1   9       14.15       18.55      0.60 o
  -2   1   9       17.80       23.66      0.79 o
  -1   1   9       35.95       26.42      1.05 o
   0   1   9      387.80      430.45      4.22 o
   1   1   9     3145.73     3483.38      8.83 o
   2   1   9      353.35      338.01      1.59 o
   3   1   9       46.68       58.11      0.64 o
   4   1   9       31.94       30.14      0.57 o
   5   1   9       19.29       21.24      0.64 o
   6   1   9      230.65      233.63      1.59 o
   7   1   9      154.95      159.67      1.71 o
   8   1   9        3.19        3.33      0.64 o
  -8   2   9        1.44        2.64      0.64 o
  -7   2   9      346.15      354.43      2.38 o
  -6   2   9      151.95      153.03      1.49 o
  -5   2   9       94.37       97.43      1.21 o
  -4   2   9        5.20        8.67      0.57 o
  -3   2   9        3.87        4.67      0.60 o
  -2   2   9       75.60       86.63      1.11 o
  -1   2   9       57.21       59.92      1.08 o
   0   2   9      730.15      702.16      3.56 o
   1   2   9       65.15       58.30      0.86 o
   2   2   9      324.12      353.41      1.49 o
   3   2   9       48.10       53.03      0.67 o
   4   2   9      314.90      302.10      1.52 o
   5   2   9     2548.78     2581.70      5.08 o
   6   2   9     3428.48     3633.84      6.95 o
   7   2   9       60.51       68.12      1.24 o
   8   2   9       16.23       14.51      0.76 o
  -8   3   9        8.65        9.24      0.70 o
  -7   3   9       15.57       17.21      0.89 o
  -6   3   9        0.02        0.03      0.67 <
  -5   3   9        4.96        6.00      0.83 o
  -4   3   9      127.13      125.91      1.46 o
  -3   3   9      134.76      146.11      1.40 o
  -2   3   9      134.83      120.07      1.11 o
  -1   3   9      363.27      329.53      1.94 o
   0   3   9       13.66        7.18      0.54 o
   1   3   9     1409.17     1561.13      3.08 o
   2   3   9      113.64      106.83      0.92 o
   3   3   9      406.83      424.74      1.84 o
   4   3   9     1123.49     1125.91      3.08 o
   5   3   9      120.50      121.15      1.24 o
   6   3   9     2489.66     2659.22      6.00 o
   7   3   9       80.13       81.71      1.21 o
   8   3   9      146.17      157.86      1.49 o
  -8   4   9       48.16       46.87      0.92 o
  -7   4   9        5.82        3.87      0.73 o
  -6   4   9        4.00        2.73      0.86 o
  -5   4   9       79.49       86.22      1.37 o
  -4   4   9       20.10       20.83      0.83 o
  -3   4   9       54.01       54.43      0.98 o
  -2   4   9        4.61        5.65      0.60 o
  -1   4   9      148.48      155.57      1.24 o
   0   4   9        1.70       -0.32      0.54 <
   1   4   9      486.88      477.64      1.94 o
   2   4   9      117.40      122.13      1.08 o
   3   4   9       56.69       54.81      0.89 o
   4   4   9       41.26       38.55      1.02 o
   5   4   9      693.83      720.35      3.02 o
   6   4   9      548.49      584.34      2.67 o
   7   4   9       84.77       89.33      1.17 o
   8   4   9       31.65       32.77      1.11 o
  -8   5   9       25.15       21.56      1.52 o
  -7   5   9      115.82      116.83      1.49 o
  -6   5   9        4.56        4.86      0.83 o
  -5   5   9      185.43      193.81      2.16 o
  -4   5   9      146.96      143.57      1.91 o
  -3   5   9        4.01        3.78      0.67 o
  -2   5   9       36.50       35.76      0.98 o
  -1   5   9       14.22       11.97      0.76 o
   0   5   9      432.33      425.69      2.13 o
   1   5   9       17.67       18.93      0.76 o
   2   5   9       37.87       36.36      0.83 o
   3   5   9       16.38       16.39      0.76 o
   4   5   9      193.72      196.73      1.75 o
   5   5   9      342.45      344.87      2.22 o
   6   5   9      288.41      318.13      2.38 o
   7   5   9       48.48       48.33      1.14 o
  -7   6   9        2.94        2.83      0.60 o
  -6   6   9      109.47      112.51      1.52 o
  -5   6   9        1.33        2.22      0.83 <
  -4   6   9        0.31        1.78      0.86 <
  -3   6   9        6.92        6.13      0.79 o
  -2   6   9      117.62      107.11      1.49 o
  -1   6   9        0.03        0.95      0.76 <
   0   6   9        1.03        0.98      0.76 <
   1   6   9       15.06       12.38      0.76 o
   2   6   9      515.89      546.78      2.70 o
   3   6   9      192.85      182.95      1.56 o
   4   6   9      320.49      337.66      2.29 o
   5   6   9        9.59        9.05      1.05 o
   6   6   9      126.01      140.30      1.68 o
   7   6   9       57.69       62.72      1.30 o
  -6   7   9        8.11        7.05      0.76 o
  -5   7   9        5.67        5.59      0.79 o
  -4   7   9      227.37      213.50      2.25 o
  -3   7   9        0.00        0.44      0.79 <
  -2   7   9       33.19       30.26      1.02 o
  -1   7   9       56.93       51.98      1.11 o
   0   7   9      113.48      110.42      1.56 o
   1   7   9      357.86      355.54      2.19 o
   2   7   9        2.92        1.68      0.76 <
   3   7   9        8.12        5.49      0.86 o
   4   7   9      567.95      588.19      3.18 o
   5   7   9        3.45        4.95      0.86 o
   6   7   9      291.40      317.21      2.03 o
  -5   8   9      266.11      276.18      2.89 o
  -4   8   9        4.06        3.52      0.70 o
  -3   8   9       57.38       52.30      1.21 o
  -2   8   9       34.15       35.25      1.02 o
  -1   8   9       36.83       33.72      1.17 o
   0   8   9       27.75       30.01      1.24 o
   1   8   9       18.69       20.51      0.95 o
   2   8   9       27.06       31.91      1.08 o
   3   8   9       22.45       20.90      1.24 o
   4   8   9        1.85        3.81      0.89 o
   5   8   9      982.73      991.96      4.35 o
  -4   9   9      118.98      126.10      1.94 o
  -3   9   9       53.52       52.05      1.05 o
  -2   9   9       18.03       22.67      0.95 o
  -1   9   9       11.56        6.54      0.98 o
   0   9   9      153.64      144.33      2.00 o
   1   9   9       17.61       17.66      0.95 o
   2   9   9        8.46        6.83      0.79 o
   3   9   9        2.52        2.54      0.76 o
   4   9   9        3.36        6.07      0.92 o
  -2  10   9        8.99        7.24      0.83 o
  -1  10   9       27.93       26.90      0.83 o
   0  10   9       11.76        9.21      0.76 o
   1  10   9       79.68       82.95      1.81 o
   2  10   9        0.02        0.13      1.30 <
  -8   0  10      713.87      794.22      6.45 o
  -7   0  10       97.13      100.03      2.00 o
  -6   0  10      463.48      457.32      4.48 o
  -5   0  10      290.03      290.06      3.02 o
  -4   0  10       16.05       18.96      0.83 o
  -3   0  10      333.04      322.80      2.86 o
  -2   0  10        0.02        1.46      0.86 <
  -1   0  10     2287.63     2270.91      7.72 o
   0   0  10       37.79       30.45      0.92 o
   1   0  10      328.66      305.56      1.97 o
   2   0  10      123.71      114.61      1.14 o
   3   0  10       29.04       28.74      0.70 o
   4   0  10      328.85      318.77      2.03 o
   5   0  10     3277.86     3236.10      6.51 o
   6   0  10        5.93        7.78      0.95 o
   7   0  10      205.92      220.10      2.38 o
   8   0  10       33.84       38.42      1.65 o
  -8   1  10       56.82       58.78      1.30 o
  -7   1  10        0.09        0.16      0.64 <
  -6   1  10      157.04      159.73      1.49 o
  -5   1  10        0.17       -0.57      0.70 <
  -4   1  10       33.81       42.36      0.76 o
  -3   1  10      102.05       93.24      1.05 o
  -2   1  10      688.52      736.33      3.08 o
  -1   1  10        0.96        1.59      0.54 <
   0   1  10     1351.96     1517.30      3.87 o
   1   1  10       41.66       45.60      0.64 o
   2   1  10      667.36      694.60      1.94 o
   3   1  10      207.47      201.75      1.14 o
   4   1  10      102.72       89.39      0.95 o
   5   1  10     2649.87     2667.25      4.76 o
   6   1  10      655.23      677.80      2.60 o
   7   1  10      463.21      492.25      2.73 o
   8   1  10       26.40       28.93      0.83 o
  -8   2  10       16.66       19.43      0.76 o
  -7   2  10        0.78        1.05      0.70 <
  -6   2  10        0.35        0.86      0.60 <
  -5   2  10       40.68       42.58      0.95 o
  -4   2  10       10.83       10.77      0.64 o
  -3   2  10       22.39       18.51      0.73 o
  -2   2  10        6.99        6.41      0.54 o
  -1   2  10        1.15        1.37      0.48 <
   0   2  10      621.67      636.45      2.32 o
   1   2  10       70.19       64.21      0.79 o
   2   2  10        2.57        2.67      0.41 o
   3   2  10      437.21      410.96      1.78 o
   4   2  10      161.61      157.35      1.24 o
   5   2  10      123.36      121.53      1.37 o
   6   2  10      322.27      347.92      2.03 o
   7   2  10       23.81       23.31      0.86 o
   8   2  10        0.48        1.08      0.70 <
  -8   3  10        0.13        1.17      0.64 <
  -7   3  10       58.50       58.88      1.30 o
  -6   3  10       34.17       35.85      1.02 o
  -5   3  10       29.54       26.61      0.89 o
  -4   3  10        0.97        0.95      0.73 <
  -3   3  10        8.52        6.32      0.67 o
  -2   3  10      100.71       98.67      1.08 o
  -1   3  10      311.56      308.89      1.87 o
   0   3  10        4.09        6.51      0.51 o
   1   3  10        2.51        3.40      0.41 o
   2   3  10        0.80        0.89      0.51 <
   3   3  10       31.85       28.77      0.70 o
   4   3  10       72.36       72.15      0.92 o
   5   3  10      105.72      104.38      1.24 o
   6   3  10        0.86        2.35      0.89 <
   7   3  10       16.15       15.12      0.89 o
   8   3  10       24.91       23.21      0.83 o
  -8   4  10        9.03       11.62      0.79 o
  -7   4  10       56.12       55.29      1.14 o
  -6   4  10       95.84       97.43      1.49 o
  -5   4  10      154.80      149.00      1.71 o
  -4   4  10        0.06       -0.29      0.79 <
  -3   4  10      107.76      101.94      1.37 o
  -2   4  10      238.52      241.50      1.68 o
  -1   4  10        8.12        8.32      0.54 o
   0   4  10      206.58      205.75      1.40 o
   1   4  10      128.55      138.04      1.14 o
   2   4  10      318.33      333.22      1.78 o
   3   4  10        7.18        7.81      0.67 o
   4   4  10       18.33       17.53      1.08 o
   5   4  10     1143.43     1187.23      3.84 o
   6   4  10       16.70       17.82      0.92 o
   7   4  10      165.76      174.34      1.46 o
   8   4  10      424.42      513.59      4.19 o
  -7   5  10       69.53       69.51      1.14 o
  -6   5  10       12.82       11.78      0.89 o
  -5   5  10        7.39        8.51      0.98 o
  -4   5  10      134.01      126.67      1.81 o
  -3   5  10        0.01        0.83      0.83 <
  -2   5  10       30.21       30.10      0.98 o
  -1   5  10        1.09        1.94      0.70 <
   0   5  10       35.49       38.04      0.83 o
   1   5  10       14.58       15.97      0.76 o
   2   5  10       19.20       14.99      0.76 o
   3   5  10      226.72      218.64      1.78 o
   4   5  10       41.97       41.66      0.95 o
   5   5  10     1433.94     1548.68      4.64 o
   6   5  10      369.27      405.18      2.57 o
   7   5  10        0.59       -0.76      0.70 <
  -7   6  10        3.61        3.94      0.73 o
  -6   6  10       15.95       16.39      0.83 o
  -5   6  10        3.82        3.87      0.83 o
  -4   6  10      115.21      109.37      1.68 o
  -3   6  10        6.67        6.64      0.79 o
  -2   6  10      178.88      187.87      1.91 o
  -1   6  10       18.59       13.97      0.83 o
   0   6  10       15.44       16.67      0.98 o
   1   6  10      421.39      444.68      2.45 o
   2   6  10       21.68       22.45      1.05 o
   3   6  10      316.02      326.96      2.13 o
   4   6  10      870.52      926.01      3.68 o
   5   6  10      501.88      534.68      3.21 o
   6   6  10      127.91      139.57      1.65 o
   7   6  10        8.84        7.81      1.59 o
  -6   7  10        0.07       -0.83      0.70 <
  -5   7  10      109.25      114.32      1.65 o
  -4   7  10        5.55        4.29      0.92 o
  -3   7  10        0.04        0.00      0.79 <
  -2   7  10        0.28       -0.25      0.83 <
  -1   7  10        2.88        6.19      0.76 o
   0   7  10       46.54       44.97      1.17 o
   1   7  10        8.75        9.46      0.79 o
   2   7  10      101.46      104.92      1.33 o
   3   7  10      527.43      541.19      3.21 o
   4   7  10      755.77      853.41      4.57 o
   5   7  10       49.53       55.00      1.14 o
   6   7  10        0.67       -1.43      0.76 <
  -5   8  10        1.14        1.05      0.83 <
  -4   8  10        1.21        1.71      0.76 <
  -3   8  10       22.68       17.97      0.89 o
  -2   8  10      162.83      154.56      1.78 o
  -1   8  10        6.06        3.78      0.92 o
   0   8  10        0.23       -0.10      0.79 <
   1   8  10        1.34        0.70      0.89 <
   2   8  10      244.55      250.59      2.13 o
   3   8  10        3.37        4.76      0.92 o
   4   8  10      110.93      111.43      1.65 o
   5   8  10      211.77      239.73      2.10 o
  -4   9  10       45.00       42.65      2.29 o
  -3   9  10        6.21        7.49      0.73 o
  -2   9  10       39.77       31.60      1.14 o
  -1   9  10        1.30        0.51      0.79 <
   0   9  10      500.27      471.83      4.76 o
   1   9  10        4.81        3.24      0.73 o
   2   9  10       53.87       50.49      1.21 o
   3   9  10       71.96       73.10      1.27 o
   0  10  10       35.20       31.82      1.30 o
   1  10  10        0.36       -1.78      1.27 <
  -8   1  11       25.26       22.61      0.95 o
  -7   1  11        6.07        7.91      0.73 o
  -6   1  11       50.44       47.70      0.98 o
  -5   1  11       79.16       78.02      1.08 o
  -4   1  11        0.24        0.76      0.60 <
  -3   1  11      396.85      403.05      2.06 o
  -2   1  11       17.74       18.58      0.67 o
  -1   1  11     1487.24     1532.29      3.59 o
   0   1  11       96.12       84.76      0.83 o
   1   1  11       54.92       43.89      0.64 o
   2   1  11        1.01        1.14      0.38 <
   3   1  11      537.97      506.86      1.94 o
   4   1  11      160.72      162.50      1.21 o
   5   1  11        5.18        4.73      0.67 o
   6   1  11        0.82        0.19      0.73 <
   7   1  11       10.75        9.78      0.86 o
   8   1  11      120.64      131.53      1.59 o
  -8   2  11       63.02       61.99      1.21 o
  -7   2  11      125.79      134.58      1.37 o
  -6   2  11        7.63        8.42      0.67 o
  -5   2  11       49.64       41.92      0.92 o
  -4   2  11       66.42       69.58      1.08 o
  -3   2  11        1.52        2.00      0.54 o
  -2   2  11      120.54      132.11      1.27 o
  -1   2  11      348.91      368.56      1.84 o
   0   2  11        2.83        1.65      0.48 o
   1   2  11        5.78        4.29      0.44 o
   2   2  11       29.39       26.93      0.57 o
   3   2  11       73.78       71.26      0.89 o
   4   2  11       21.98       21.75      0.79 o
   5   2  11      210.47      217.24      1.59 o
   6   2  11      365.24      375.67      2.19 o
   7   2  11       21.34       20.36      0.86 o
   8   2  11        6.50        5.78      0.76 o
  -8   3  11       49.50       65.58      1.30 o
  -7   3  11       38.08       34.49      1.05 o
  -6   3  11       14.59       14.61      0.76 o
  -5   3  11       28.57       31.69      0.95 o
  -4   3  11       43.74       47.41      1.11 o
  -3   3  11      202.78      202.70      1.68 o
  -2   3  11      321.00      309.49      1.75 o
  -1   3  11      424.66      445.82      2.45 o
   0   3  11       26.17       29.41      0.70 o
   1   3  11      131.89      141.19      1.11 o
   2   3  11      734.43      727.09      2.45 o
   3   3  11        0.58        1.24      0.60 <
   4   3  11     2490.37     2551.69      4.92 o
   5   3  11      401.53      415.24      2.19 o
   6   3  11       13.16       14.54      0.92 o
   7   3  11        7.30        9.84      0.73 o
   8   3  11        2.80        3.75      1.05 o
  -7   4  11        1.87        0.29      0.73 <
  -6   4  11        0.64        1.30      0.70 <
  -5   4  11       17.95       20.07      0.98 o
  -4   4  11       17.73       21.18      0.92 o
  -3   4  11        3.66        4.80      0.83 o
  -2   4  11       54.21       53.83      0.95 o
  -1   4  11       30.51       28.55      0.83 o
   0   4  11      258.48      251.48      1.62 o
   1   4  11        7.47        8.03      0.60 o
   2   4  11       72.06       72.37      1.02 o
   3   4  11      437.30      433.85      2.29 o
   4   4  11      106.37      115.37      1.43 o
   5   4  11       72.66       72.88      1.17 o
   6   4  11       13.35       11.08      0.86 o
   7   4  11       46.93       48.87      0.98 o
  -7   5  11       31.61       28.74      0.79 o
  -6   5  11       79.21       78.56      1.33 o
  -5   5  11       13.28       13.02      0.98 o
  -4   5  11      110.37      105.24      1.68 o
  -3   5  11       79.08       78.34      1.46 o
  -2   5  11       62.20       56.65      1.21 o
  -1   5  11      201.96      212.13      1.78 o
   0   5  11       91.56       88.66      1.14 o
   1   5  11      159.52      161.23      1.59 o
   2   5  11      202.52      208.83      1.71 o
   3   5  11      525.23      546.30      2.70 o
   4   5  11       18.18       17.75      0.89 o
   5   5  11        5.26        5.02      0.86 o
   6   5  11        1.24        2.13      0.79 <
   7   5  11        2.24        2.99      0.76 o
  -6   6  11       49.08       44.78      0.98 o
  -5   6  11       34.03       35.06      1.08 o
  -4   6  11        0.01       -0.13      0.83 <
  -3   6  11       38.42       29.63      1.30 o
  -2   6  11      110.64      116.23      1.59 o
  -1   6  11      153.85      149.00      1.52 o
   0   6  11        6.66        7.37      0.73 o
   1   6  11      283.78      302.73      2.06 o
   2   6  11      388.76      409.88      2.41 o
   3   6  11       75.86       82.44      1.24 o
   4   6  11       21.19       20.74      1.05 o
   5   6  11      221.64      239.12      2.13 o
   6   6  11      146.66      148.65      1.59 o
  -6   7  11        2.51        2.51      0.79 o
  -5   7  11      102.72       91.36      1.43 o
  -4   7  11       96.59       90.19      1.59 o
  -3   7  11      153.03      142.14      2.00 o
  -2   7  11        0.06        0.67      0.76 <
  -1   7  11      173.17      162.65      1.71 o
   0   7  11        0.48        2.64      0.73 o
   1   7  11        6.03        4.86      0.79 o
   2   7  11      159.03      149.38      1.87 o
   3   7  11       13.41       13.66      0.98 o
   4   7  11      141.34      144.84      2.13 o
   5   7  11      100.93      110.67      1.49 o
  -5   8  11        2.73        1.78      1.21 <
  -4   8  11       27.34       22.74      0.79 o
  -3   8  11       31.46       34.65      1.08 o
  -2   8  11       68.20       58.65      1.17 o
  -1   8  11        2.58        2.92      0.83 o
   0   8  11       12.77       11.15      0.83 o
   1   8  11       10.42        9.75      0.95 o
   2   8  11       17.51       15.94      0.89 o
   3   8  11       87.15       82.18      1.52 o
   4   8  11      129.62      131.60      1.97 o
  -3   9  11       23.12       27.15      1.37 o
  -2   9  11        2.54        4.45      0.73 o
  -1   9  11        0.15        1.08      0.76 <
   0   9  11       39.07       39.95      1.30 o
   1   9  11        8.08        9.91      1.02 o
   2   9  11       16.10       13.02      1.17 o
   3   9  11       18.46       14.51      1.17 o
  -8   0  12        2.13        3.87      0.92 o
  -7   0  12      126.41      120.29      2.00 o
  -6   0  12       35.83       33.92      1.43 o
  -5   0  12       41.31       27.60      1.21 o
  -4   0  12      120.01      122.20      1.65 o
  -3   0  12       24.92       29.41      1.17 o
  -2   0  12       27.47       34.55      1.05 o
  -1   0  12      660.65      666.53      3.75 o
   0   0  12      540.78      554.30      2.83 o
   1   0  12      301.45      279.48      2.19 o
   2   0  12       52.45       48.21      0.92 o
   3   0  12       16.63       18.26      0.79 o
   4   0  12      102.96       90.95      1.46 o
   5   0  12      217.60      223.88      2.51 o
   6   0  12       77.45       79.93      1.87 o
   7   0  12        2.09        2.54      1.17 <
   8   0  12       16.67       16.10      1.81 o
  -8   1  12        3.94        4.03      0.70 o
  -7   1  12       11.96       10.35      0.76 o
  -6   1  12       61.48       62.43      1.05 o
  -5   1  12       13.77       13.88      0.70 o
  -4   1  12        3.08        4.73      0.73 o
  -3   1  12      118.00      121.24      1.24 o
  -2   1  12      125.88      120.51      1.37 o
  -1   1  12      624.33      618.70      2.29 o
   0   1  12        0.15       -0.06      0.60 <
   1   1  12      234.05      243.95      1.30 o
   2   1  12      254.73      252.05      1.30 o
   3   1  12      101.82      103.33      0.95 o
   4   1  12       56.84       52.81      0.86 o
   5   1  12        7.02        5.72      0.70 o
   6   1  12        0.02       -0.57      0.70 <
   7   1  12       35.66       37.12      1.24 o
   8   1  12       18.65       19.94      1.33 o
  -8   2  12        0.59        3.14      0.76 o
  -7   2  12        1.73        1.49      0.60 <
  -6   2  12        1.01        0.83      0.60 <
  -5   2  12        0.78        1.75      0.64 <
  -4   2  12      194.74      177.68      1.71 o
  -3   2  12      416.71      423.24      2.29 o
  -2   2  12      429.04      441.06      2.51 o
  -1   2  12       91.92       96.82      1.14 o
   0   2  12       18.11       17.18      0.54 o
   1   2  12       55.22       52.84      0.73 o
   2   2  12      140.83      137.79      1.17 o
   3   2  12      767.62      769.70      2.89 o
   4   2  12       36.65       37.82      0.95 o
   5   2  12       59.26       57.38      1.02 o
   6   2  12      169.72      173.23      1.75 o
   7   2  12        4.22        4.35      0.79 o
  -7   3  12       17.10       13.91      0.79 o
  -6   3  12       27.14       27.44      0.79 o
  -5   3  12      126.34      121.56      1.46 o
  -4   3  12        7.17        8.29      0.79 o
  -3   3  12        2.20        4.48      0.70 o
  -2   3  12      349.87      359.76      2.10 o
  -1   3  12        0.48       -0.41      0.67 <
   0   3  12      408.54      395.71      2.22 o
   1   3  12      182.77      179.71      1.43 o
   2   3  12       17.37       16.16      0.73 o
   3   3  12      503.03      497.74      2.70 o
   4   3  12      100.37       94.16      1.17 o
   5   3  12      174.41      179.14      1.59 o
   6   3  12      103.08      108.86      1.52 o
   7   3  12       20.94       17.37      0.89 o
  -7   4  12       31.25       30.14      0.92 o
  -6   4  12        0.02        0.41      0.67 <
  -5   4  12        4.66        3.40      0.73 o
  -4   4  12       98.58      102.45      1.43 o
  -3   4  12        7.46        8.10      0.89 o
  -2   4  12        2.27        2.41      0.76 o
  -1   4  12        2.68        2.99      0.83 o
   0   4  12      318.68      324.17      2.00 o
   1   4  12      794.83      814.99      3.52 o
   2   4  12      752.70      763.38      3.11 o
   3   4  12       26.94       26.20      0.89 o
   4   4  12      351.68      378.15      2.22 o
   5   4  12        7.04        6.19      0.76 o
   6   4  12       59.44       60.75      1.21 o
   7   4  12      264.67      277.04      1.91 o
  -7   5  12        1.20        0.38      0.98 <
  -6   5  12        2.56        1.62      0.67 <
  -5   5  12       32.68       32.52      1.08 o
  -4   5  12       13.08       14.67      0.98 o
  -3   5  12       34.14       33.95      1.17 o
  -2   5  12       96.04       90.44      1.43 o
  -1   5  12        1.99        3.78      0.98 o
   0   5  12       55.81       50.81      1.08 o
   1   5  12     1691.61     1737.09      4.95 o
   2   5  12      356.10      359.95      2.25 o
   3   5  12     1057.19     1100.54      3.94 o
   4   5  12       17.02       15.02      0.86 o
   5   5  12        0.02        0.22      0.86 <
   6   5  12      163.90      196.54      1.65 o
  -6   6  12        0.86       -0.10      0.64 <
  -5   6  12      183.20      188.38      2.03 o
  -4   6  12       43.27       40.17      1.14 o
  -3   6  12        3.66        6.16      0.98 o
  -2   6  12        3.50        2.00      0.92 <
  -1   6  12        7.49        6.83      0.70 o
   0   6  12       96.84      100.16      1.49 o
   1   6  12      245.77      246.24      1.87 o
   2   6  12       60.87       64.12      1.27 o
   3   6  12        3.58        4.48      0.73 o
   4   6  12        1.67        1.11      0.83 <
   5   6  12       48.79       52.62      1.24 o
   6   6  12       16.37       17.50      0.86 o
  -5   7  12       73.48       68.78      1.33 o
  -4   7  12      156.29      159.16      1.87 o
  -3   7  12       97.23      101.84      1.68 o
  -2   7  12       88.69       90.85      1.46 o
  -1   7  12       54.67       51.03      1.05 o
   0   7  12      329.12      341.44      2.67 o
   1   7  12       27.19       27.79      0.95 o
   2   7  12       47.48       48.17      1.14 o
   3   7  12       15.24       16.64      0.83 o
   4   7  12       13.26       16.51      1.05 o
   5   7  12       27.63       30.39      1.02 o
  -4   8  12       35.22       43.70      1.11 o
  -3   8  12        8.14        9.21      0.79 o
  -2   8  12        0.04       -0.57      0.67 <
  -1   8  12       27.92       28.93      1.11 o
   0   8  12       26.89       23.47      0.92 o
   1   8  12      115.30      118.80      1.87 o
   2   8  12      201.29      230.17      2.29 o
   3   8  12       78.28       82.63      1.43 o
   4   8  12       13.40       17.34      0.95 o
  -2   9  12       45.43       40.04      1.52 o
  -1   9  12       55.94       51.73      1.59 o
   0   9  12        1.60        1.46      1.08 <
   1   9  12      111.90      117.75      2.22 o
   2   9  12       24.76       25.88      1.30 o
  -7   1  13       14.60       14.99      0.70 o
  -6   1  13       13.57       13.21      0.79 o
  -5   1  13       48.02       33.82      0.89 o
  -4   1  13       78.38       76.12      0.98 o
  -3   1  13        0.25       -0.48      0.83 <
  -2   1  13      202.00      217.85      2.00 o
  -1   1  13      225.08      229.53      1.52 o
   0   1  13        0.51        0.95      0.54 <
   1   1  13        6.70        7.21      0.54 o
   2   1  13        0.74        0.54      0.51 <
   3   1  13       23.72       22.07      0.67 o
   4   1  13      118.00      116.26      1.17 o
   5   1  13       41.40       43.38      1.02 o
   6   1  13       36.50       34.33      1.02 o
   7   1  13        8.02        9.34      0.92 o
  -7   2  13       51.02       42.62      1.02 o
  -6   2  13      158.12      146.08      1.46 o
  -5   2  13      195.82      190.19      1.75 o
  -4   2  13       76.03       76.09      1.24 o
  -3   2  13      489.93      473.99      2.48 o
  -2   2  13      280.82      304.76      2.22 o
  -1   2  13      311.26      312.07      1.94 o
   0   2  13      587.04      602.70      2.51 o
   1   2  13       93.53      107.08      1.11 o
   2   2  13       48.06       53.86      0.79 o
   3   2  13      186.86      187.58      1.46 o
   4   2  13       20.84       26.04      0.83 o
   5   2  13        0.25        0.70      0.70 <
   6   2  13        0.39        0.25      0.73 <
   7   2  13      119.92      124.93      1.49 o
  -7   3  13        0.19       -0.19      0.67 <
  -6   3  13       29.13       27.98      0.76 o
  -5   3  13      492.73      496.12      2.64 o
  -4   3  13        4.89        5.27      0.86 o
  -3   3  13       51.46       56.46      1.11 o
  -2   3  13       52.45       54.56      1.11 o
  -1   3  13        3.62        5.53      0.89 o
   0   3  13     1540.04     1537.79      4.80 o
   1   3  13     2037.30     2041.50      4.70 o
   2   3  13      249.45      243.06      1.97 o
   3   3  13      229.18      235.50      1.91 o
   4   3  13        0.91        0.48      0.70 <
   5   3  13      243.37      247.09      1.62 o
   6   3  13       14.08       12.45      0.86 o
   7   3  13      223.48      231.31      1.81 o
  -7   4  13       45.16       53.48      1.37 o
  -6   4  13       29.61       30.71      0.92 o
  -5   4  13      256.89      245.16      2.10 o
  -4   4  13       20.80       18.89      1.05 o
  -3   4  13       47.29       45.54      1.08 o
  -2   4  13      113.68      115.02      1.49 o
  -1   4  13       98.20      100.44      1.59 o
   0   4  13      642.01      680.85      3.11 o
   1   4  13       13.81       13.15      0.76 o
   2   4  13       63.86       66.85      1.14 o
   3   4  13       67.24       68.69      1.27 o
   4   4  13       25.70       25.18      0.92 o
   5   4  13       52.74       49.57      0.95 o
   6   4  13       95.92       94.35      1.30 o
   7   4  13       20.42       25.40      2.10 o
  -6   5  13        1.80        2.00      0.60 o
  -5   5  13      118.21      114.83      1.56 o
  -4   5  13       92.64       88.76      1.49 o
  -3   5  13       26.68       27.82      1.14 o
  -2   5  13      123.96      128.99      1.68 o
  -1   5  13      441.47      453.03      3.46 o
   0   5  13      253.24      254.21      2.06 o
   1   5  13       36.96       37.76      1.11 o
   2   5  13      266.59      282.76      2.32 o
   3   5  13       48.76       48.81      1.17 o
   4   5  13      124.39      120.93      1.56 o
   5   5  13       79.55       85.68      1.49 o
   6   5  13        0.38        1.94      0.70 <
  -6   6  13       21.25       20.10      1.46 o
  -5   6  13       34.17       36.42      1.05 o
  -4   6  13        0.68       -0.16      0.76 <
  -3   6  13       84.91       82.38      1.62 o
  -2   6  13      177.08      177.87      2.03 o
  -1   6  13      199.54      216.00      2.03 o
   0   6  13      627.00      657.95      3.37 o
   1   6  13       69.26       67.39      1.30 o
   2   6  13       80.01       80.88      1.46 o
   3   6  13       79.05       83.30      1.59 o
   4   6  13        4.14        4.13      0.73 o
   5   6  13       21.35       27.28      0.89 o
  -5   7  13      138.24      140.74      2.35 o
  -4   7  13       32.84       36.55      1.02 o
  -3   7  13       31.41       33.09      1.11 o
  -2   7  13       47.18       46.27      1.27 o
  -1   7  13      127.44      133.79      2.03 o
   0   7  13        0.02        1.11      0.76 <
   1   7  13        6.37        8.07      0.92 o
   2   7  13       29.76       26.52      1.05 o
   3   7  13       13.86       13.81      0.79 o
   4   7  13        5.00        6.41      0.95 o
  -3   8  13       15.35       13.43      0.83 o
  -2   8  13       14.44       13.97      0.83 o
  -1   8  13       17.52       21.05      1.02 o
   0   8  13       89.79       87.11      1.71 o
   1   8  13      172.58      185.93      2.13 o
   2   8  13       65.20       69.55      1.37 o
   3   8  13        2.25        1.17      0.83 <
   0   9  13      244.25      237.76      4.03 o
  -7   0  14       31.47       32.04      1.08 o
  -6   0  14       50.73       44.24      1.43 o
  -5   0  14      218.02      203.21      2.35 o
  -4   0  14      301.42      268.91      2.99 o
  -3   0  14        0.03       -0.16      1.62 <
  -2   0  14        2.39        3.33      1.27 <
  -1   0  14     3153.49     3285.80      7.97 o
   0   0  14     1164.77     1168.53      4.73 o
   1   0  14       44.42       39.47      1.08 o
   2   0  14       62.25       54.14      1.11 o
   3   0  14        0.08        0.67      0.73 <
   4   0  14      104.58       99.43      1.52 o
   5   0  14      103.32      110.61      1.91 o
   6   0  14        9.63        6.38      1.21 o
   7   0  14       37.39       42.58      1.78 o
  -7   1  14       40.95       42.68      0.83 o
  -6   1  14      130.23      112.35      1.37 o
  -5   1  14      321.03      299.90      2.19 o
  -4   1  14       72.91       68.02      1.05 o
  -3   1  14      276.10      273.61      2.06 o
  -2   1  14      747.15      787.84      3.56 o
  -1   1  14      198.43      196.41      1.56 o
   0   1  14       77.03       73.64      1.05 o
   1   1  14       48.66       48.21      0.92 o
   2   1  14        6.29        4.00      0.60 o
   3   1  14       30.75       26.87      0.70 o
   4   1  14      252.21      221.09      1.65 o
   5   1  14      148.73      141.35      1.56 o
   6   1  14       24.40       23.79      0.86 o
   7   1  14       18.85       20.10      0.92 o
  -7   2  14        0.00       -0.03      0.76 <
  -6   2  14        0.36        0.00      0.60 <
  -5   2  14       38.83       39.47      0.95 o
  -4   2  14        0.07        1.14      0.76 <
  -3   2  14        1.95        1.56      0.76 <
  -2   2  14      607.03      635.12      3.24 o
  -1   2  14      828.09      863.83      3.46 o
   0   2  14       26.79       29.12      0.92 o
   1   2  14        0.20        1.27      0.70 <
   2   2  14       11.58       12.67      0.73 o
   3   2  14      137.78      133.82      1.30 o
   4   2  14      114.74      105.43      1.30 o
   5   2  14      142.21      126.33      1.37 o
   6   2  14        1.00        1.21      0.79 <
   7   2  14        2.55        0.83      0.83 <
  -7   3  14        0.09        0.76      0.83 <
  -6   3  14        0.07       -0.22      0.60 <
  -5   3  14        0.04       -0.41      0.70 <
  -4   3  14       14.04       21.28      1.02 o
  -3   3  14       98.83       99.43      1.59 o
  -2   3  14       46.03       47.41      1.05 o
  -1   3  14      513.62      517.81      2.79 o
   0   3  14        3.16        4.16      0.89 o
   1   3  14        4.25        5.05      0.83 o
   2   3  14      193.40      199.84      1.78 o
   3   3  14       73.86       74.56      1.14 o
   4   3  14      144.30      148.78      1.43 o
   5   3  14      207.90      216.89      1.71 o
   6   3  14       30.08       31.79      0.92 o
  -6   4  14      316.96      311.34      2.13 o
  -5   4  14        4.76        2.19      0.73 o
  -4   4  14      826.53      839.69      3.78 o
  -3   4  14      340.54      351.79      2.38 o
  -2   4  14       61.82       58.40      1.21 o
  -1   4  14     5416.35     5731.52      9.30 o
   0   4  14        3.35        3.94      0.76 o
   1   4  14     1077.36     1111.24      3.81 o
   2   4  14      208.67      212.45      2.06 o
   3   4  14      175.18      190.25      1.75 o
   4   4  14       51.67       46.81      1.02 o
   5   4  14       63.49       67.13      1.17 o
   6   4  14        4.30        3.02      0.70 o
  -6   5  14      317.41      315.81      2.73 o
  -5   5  14       37.55       36.68      0.95 o
  -4   5  14       69.54       73.90      1.24 o
  -3   5  14        0.66        0.38      0.83 <
  -2   5  14       10.54       13.08      1.17 o
  -1   5  14      102.96      100.25      1.52 o
   0   5  14      163.87      166.97      2.03 o
   1   5  14       51.18       51.95      1.11 o
   2   5  14      219.50      232.01      2.25 o
   3   5  14       63.12       67.26      1.27 o
   4   5  14      130.20      139.57      1.49 o
   5   5  14       75.74       84.41      1.30 o
   6   5  14        7.52        9.02      1.56 o
  -5   6  14        3.41        3.56      0.60 o
  -4   6  14      202.35      203.52      2.06 o
  -3   6  14        1.49        1.59      0.83 <
  -2   6  14       39.91       35.54      1.43 o
  -1   6  14      745.76      810.38      4.00 o
   0   6  14     1343.65     1450.58      4.86 o
   1   6  14       42.82       43.51      1.08 o
   2   6  14       24.99       24.20      0.92 o
   3   6  14       70.77       70.91      1.40 o
   4   6  14        0.97        1.24      0.73 <
   5   6  14        7.04        7.08      0.79 o
  -4   7  14       12.26        6.89      0.89 o
  -3   7  14       10.04       11.40      0.83 o
  -2   7  14        7.11        5.27      0.89 o
  -1   7  14       28.54       24.48      1.21 o
   0   7  14        4.63        4.48      0.83 o
   1   7  14        0.70        0.70      0.76 <
   2   7  14       14.61       13.81      0.70 o
   3   7  14       20.82       20.93      0.79 o
   4   7  14        1.68        0.76      0.70 <
  -2   8  14       26.51       29.44      1.14 o
  -1   8  14        6.47        6.00      0.95 o
   0   8  14      153.24      164.34      2.83 o
   1   8  14       39.46       38.08      1.08 o
   2   8  14       60.08       60.69      1.71 o
  -7   1  15       10.31       14.96      0.95 o
  -6   1  15       70.76       66.72      1.24 o
  -5   1  15        1.53        0.57      0.70 <
  -4   1  15        0.12        1.40      0.76 <
  -3   1  15       62.01       60.72      1.27 o
  -2   1  15       39.74       42.65      1.11 o
  -1   1  15     1336.37     1376.18      4.29 o
   0   1  15        9.74        7.37      0.76 o
   1   1  15        5.59        5.18      0.79 o
   2   1  15       22.52       25.12      0.73 o
   3   1  15       70.87       73.48      0.98 o
   4   1  15       58.15       45.32      1.02 o
   5   1  15       88.85       82.06      1.30 o
   6   1  15        2.92        2.32      0.67 o
  -7   2  15       59.88       69.74      2.51 o
  -6   2  15       12.87       20.04      0.92 o
  -5   2  15      497.23      467.70      2.76 o
  -4   2  15        0.00       -0.19      0.73 <
  -3   2  15      180.23      175.23      2.00 o
  -2   2  15     2559.81     2666.27      5.68 o
  -1   2  15     2233.65     2286.94      5.75 o
   0   2  15     1282.20     1287.49      4.13 o
   1   2  15        6.43        5.30      0.76 o
   2   2  15      423.42      415.46      2.19 o
   3   2  15      386.58      362.94      2.10 o
   4   2  15       31.37       21.69      0.83 o
   5   2  15       29.06       25.47      0.89 o
   6   2  15       49.46       53.99      1.11 o
  -6   3  15        7.98        4.57      0.57 o
  -5   3  15       14.03       11.15      0.76 o
  -4   3  15      139.36      128.71      1.81 o
  -3   3  15      231.81      257.29      2.29 o
  -2   3  15        8.49        8.32      0.79 o
  -1   3  15      264.73      275.55      2.38 o
   0   3  15      425.17      422.48      2.99 o
   1   3  15       40.40       36.49      0.92 o
   2   3  15       38.68       35.69      1.02 o
   3   3  15      743.05      702.06      3.37 o
   4   3  15      104.50       91.11      1.14 o
   5   3  15        9.25        8.48      0.73 o
   6   3  15        2.54        4.13      0.83 o
  -6   4  15        0.03        1.68      0.83 <
  -5   4  15        0.25        0.13      0.64 <
  -4   4  15        1.58        2.22      0.70 o
  -3   4  15      124.70      134.87      1.65 o
  -2   4  15     1691.04     1802.76      5.59 o
  -1   4  15      418.08      452.30      2.92 o
   0   4  15       34.91       32.04      1.21 o
   1   4  15      246.08      261.92      2.03 o
   2   4  15       14.35       17.08      0.89 o
   3   4  15       19.53       17.47      0.95 o
   4   4  15        6.19        6.19      0.73 o
   5   4  15        5.92        4.13      0.70 o
   6   4  15        4.74        8.73      0.95 o
  -5   5  15       10.24       13.05      0.79 o
  -4   5  15       31.37       30.10      0.95 o
  -3   5  15       39.29       41.98      1.40 o
  -2   5  15      259.31      291.93      2.76 o
  -1   5  15       93.21      104.26      1.52 o
   0   5  15        0.37       -0.38      0.86 <
   1   5  15       35.07       34.61      0.98 o
   2   5  15        9.82       10.38      0.83 o
   3   5  15        8.03       10.10      0.83 o
   4   5  15       98.85       91.17      1.27 o
   5   5  15       27.25       26.45      0.92 o
  -5   6  15      179.07      175.74      3.43 o
  -4   6  15        2.09        1.71      0.73 <
  -3   6  15       88.70       94.92      1.75 o
  -2   6  15      743.17      779.99      5.37 o
  -1   6  15       62.94       66.62      1.46 o
   0   6  15      926.29      983.17      4.57 o
   1   6  15       11.15       11.11      0.95 o
   2   6  15      149.52      152.17      1.52 o
   3   6  15       28.23       27.66      0.92 o
   4   6  15       13.86       15.97      0.76 o
  -3   7  15      123.50      133.31      1.68 o
  -2   7  15        0.04        0.38      0.79 <
  -1   7  15      337.42      357.00      3.33 o
   0   7  15       91.29       98.86      1.65 o
   1   7  15       30.37       29.12      0.98 o
   2   7  15       33.19       30.04      0.89 o
   3   7  15       99.84      104.86      2.19 o
  -1   8  15      309.26      314.19      3.33 o
   0   8  15        4.79        3.65      1.02 o
  -6   0  16       27.57       19.94      1.14 o
  -5   0  16       12.02       12.38      1.27 o
  -4   0  16      353.45      368.81      3.05 o
  -3   0  16      109.57       99.21      2.06 o
  -2   0  16     1178.62     1244.08      8.96 o
  -1   0  16      853.12      862.40      4.60 o
   0   0  16      128.78      125.53      2.00 o
   1   0  16     1162.03     1115.69      5.81 o
   2   0  16      618.37      538.80      3.72 o
   3   0  16     1284.75     1093.55      4.00 o
   4   0  16       38.93       37.31      1.30 o
   5   0  16        5.10        3.65      1.02 o
   6   0  16        7.05       12.80      1.02 o
  -6   1  16       63.20       69.64      1.30 o
  -5   1  16        5.75        2.64      0.79 o
  -4   1  16      278.95      303.84      2.10 o
  -3   1  16      383.96      410.76      2.64 o
  -2   1  16      227.30      218.16      1.97 o
  -1   1  16      719.94      746.08      3.37 o
   0   1  16       94.48       94.16      1.27 o
   1   1  16      244.07      238.81      1.71 o
   2   1  16      262.40      239.09      1.75 o
   3   1  16      288.03      258.18      1.65 o
   4   1  16       63.90       61.80      1.08 o
   5   1  16        7.06        8.54      0.73 o
   6   1  16        8.38       11.72      0.70 o
  -6   2  16        0.60        1.02      0.70 <
  -5   2  16      292.57      317.31      2.45 o
  -4   2  16       25.87       26.20      0.95 o
  -3   2  16      781.39      852.97      3.68 o
  -2   2  16       34.47       38.11      1.05 o
  -1   2  16      260.14      265.35      2.25 o
   0   2  16        3.54        3.84      0.73 o
   1   2  16       11.64        6.86      0.83 o
   2   2  16       58.98       52.91      1.24 o
   3   2  16       10.68       12.51      0.89 o
   4   2  16        3.79        2.06      0.64 o
   5   2  16        7.67        6.32      0.70 o
   6   2  16        0.14        0.57      0.95 <
  -6   3  16        4.75        3.49      0.89 o
  -5   3  16       14.29       14.32      0.73 o
  -4   3  16      253.74      279.23      2.38 o
  -3   3  16       82.66       80.31      1.33 o
  -2   3  16       21.52       23.72      0.86 o
  -1   3  16       36.97       39.00      1.21 o
   0   3  16       14.78       14.93      0.89 o
   1   3  16        6.27        6.64      0.89 o
   2   3  16        0.46        0.67      0.73 <
   3   3  16        8.34        8.38      0.76 o
   4   3  16       37.94       41.54      0.92 o
   5   3  16       61.14       66.15      1.30 o
  -5   4  16       63.56       63.61      1.17 o
  -4   4  16       86.71       85.04      1.33 o
  -3   4  16      266.06      283.90      3.46 o
  -2   4  16      778.78      832.55      3.72 o
  -1   4  16      394.36      412.83      2.76 o
   0   4  16      439.38      469.13      2.70 o
   1   4  16      278.46      289.81      2.25 o
   2   4  16        0.09        1.33      0.79 <
   3   4  16      234.76      226.55      1.97 o
   4   4  16       44.55       56.59      1.08 o
   5   4  16        3.22        4.60      1.02 o
  -5   5  16       19.30       16.54      0.92 o
  -4   5  16       50.37       47.35      1.14 o
  -3   5  16      107.97      109.59      1.87 o
  -2   5  16      345.48      372.24      2.67 o
  -1   5  16       61.97       66.02      1.33 o
   0   5  16      177.85      186.34      1.97 o
   1   5  16       61.16       62.59      1.62 o
   2   5  16      588.91      609.40      3.24 o
   3   5  16       10.05       10.86      0.76 o
   4   5  16        5.68        2.41      0.64 o
  -4   6  16       11.47       13.94      0.95 o
  -3   6  16        0.39        2.16      0.89 <
  -2   6  16      293.75      307.68      2.45 o
  -1   6  16        8.72        9.08      0.86 o
   0   6  16      276.84      287.07      2.41 o
   1   6  16       10.39       10.13      0.98 o
   2   6  16       14.02       14.77      1.02 o
   3   6  16      339.74      351.76      2.54 o
  -2   7  16     1027.88     1109.68      6.26 o
  -1   7  16       18.03       15.97      0.89 o
   0   7  16       31.34       32.23      1.02 o
   1   7  16        7.64        7.15      0.79 o
   2   7  16        1.11        1.40      1.02 <
  -6   1  17       87.35       99.90      1.52 o
  -5   1  17      119.46      134.58      1.75 o
  -4   1  17      198.29      206.60      1.81 o
  -3   1  17      307.20      341.06      2.35 o
  -2   1  17       11.46       10.73      0.92 o
  -1   1  17       93.29       94.19      1.43 o
   0   1  17      169.24      181.45      1.71 o
   1   1  17        5.38        2.10      0.83 <
   2   1  17       29.50       24.04      0.86 o
   3   1  17       26.51       26.01      0.95 o
   4   1  17        0.15        0.95      0.70 <
   5   1  17       20.91       15.91      0.79 o
  -5   2  17      225.86      243.00      2.00 o
  -4   2  17       48.58       48.71      0.98 o
  -3   2  17      112.38      120.36      1.62 o
  -2   2  17        9.50        8.48      0.86 o
  -1   2  17      131.20      136.87      1.68 o
   0   2  17      328.82      328.93      2.32 o
   1   2  17       81.68       75.33      1.24 o
   2   2  17      655.13      578.28      3.02 o
   3   2  17       18.73       13.53      0.83 o
   4   2  17      110.67      106.57      1.40 o
   5   2  17        7.37        4.41      0.70 o
  -5   3  17      105.95      111.21      1.43 o
  -4   3  17      143.74      143.03      1.65 o
  -3   3  17       26.10       21.12      0.89 o
  -2   3  17        4.24        6.03      0.76 o
  -1   3  17       38.92       35.73      1.14 o
   0   3  17       70.36       72.56      1.37 o
   1   3  17      133.16      129.31      1.43 o
   2   3  17        9.22       10.70      0.86 o
   3   3  17      240.85      227.31      1.97 o
   4   3  17       19.05       14.89      0.76 o
   5   3  17       88.04      105.68      1.84 o
  -5   4  17       44.39       49.22      2.06 o
  -4   4  17        0.04        0.41      0.70 <
  -3   4  17        3.85        3.68      0.92 o
  -2   4  17       42.86       40.52      1.14 o
  -1   4  17        5.47        7.21      0.86 o
   0   4  17       11.15       11.78      0.83 o
   1   4  17       18.06       17.28      1.02 o
   2   4  17      192.14      193.68      2.19 o
   3   4  17        0.75        0.13      0.73 <
   4   4  17        7.57        7.72      0.64 o
  -4   5  17       15.08       14.45      0.86 o
  -3   5  17      117.92      126.39      1.81 o
  -2   5  17        2.73        3.11      0.76 o
  -1   5  17      268.41      278.18      2.19 o
   0   5  17        1.80        1.46      0.79 <
   1   5  17       43.40       42.17      1.21 o
   2   5  17       46.83       43.79      1.17 o
   3   5  17        4.39        4.38      0.79 o
  -3   6  17      213.95      202.38      2.19 o
  -2   6  17        6.03        6.92      0.79 o
  -1   6  17      309.17      318.86      2.10 o
   0   6  17       13.80       15.02      0.83 o
   1   6  17       75.87       78.98      1.62 o
   2   6  17       66.07       67.20      1.33 o
  -5   0  18      360.14      407.30      4.29 o
  -4   0  18      359.36      418.32      3.75 o
  -3   0  18        3.26        2.89      1.02 <
  -2   0  18       25.33       22.77      1.52 o
  -1   0  18      347.96      348.01      4.76 o
   0   0  18        0.20        0.44      1.11 <
   1   0  18      358.51      303.14      2.76 o
   2   0  18        3.77        8.70      1.02 o
   3   0  18       24.50       16.29      1.37 o
   4   0  18       31.74       29.44      1.84 o
   5   0  18      129.75      156.56      2.60 o
  -5   1  18      112.20      111.08      1.68 o
  -4   1  18       45.09       45.70      1.02 o
  -3   1  18       74.76       71.51      1.11 o
  -2   1  18       45.02       44.01      1.14 o
  -1   1  18       44.41       43.63      1.05 o
   0   1  18      301.43      296.76      2.16 o
   1   1  18       39.78       40.84      1.17 o
   2   1  18        7.63        8.67      0.79 o
   3   1  18        1.87        0.70      0.76 <
   4   1  18       39.91       45.47      1.21 o
   5   1  18        2.93        5.75      1.17 o
  -5   2  18       36.05       41.09      1.11 o
  -4   2  18       17.12       19.02      0.86 o
  -3   2  18        0.15        0.13      0.60 <
  -2   2  18        6.47        8.48      0.76 o
  -1   2  18        6.93        7.08      0.79 o
   0   2  18        1.90        1.46      0.89 <
   1   2  18        1.61        1.84      0.79 <
   2   2  18        6.89        8.29      0.95 o
   3   2  18        6.01        3.65      0.73 o
   4   2  18       15.44       14.13      0.89 o
  -4   3  18       48.73       50.24      1.11 o
  -3   3  18       23.65       27.60      0.95 o
  -2   3  18        7.75        8.03      0.86 o
  -1   3  18        0.41       -0.10      0.67 <
   0   3  18       31.85       28.93      0.98 o
   1   3  18       80.79       79.52      1.40 o
   2   3  18        0.07        0.86      0.73 <
   3   3  18        1.22        0.22      0.70 <
   4   3  18        4.86        2.41      0.79 o
  -4   4  18        9.72        9.65      0.76 o
  -3   4  18        0.49       -0.13      0.67 <
  -2   4  18       24.62       25.75      1.02 o
  -1   4  18       51.67       51.64      1.05 o
   0   4  18        0.58        1.52      0.76 <
   1   4  18        3.68        3.65      0.86 o
   2   4  18        4.71        7.40      0.86 o
   3   4  18        0.49       -0.13      0.67 <
  -3   5  18        0.13        0.83      0.67 <
  -2   5  18       20.72       19.47      0.95 o
  -1   5  18        6.89        8.29      0.67 o
   0   5  18        2.14        2.16      0.67 o
   1   5  18        4.17        4.26      0.83 o
   2   5  18        0.48        0.32      0.76 <
   3   5  18        4.30        1.84      1.33 <
  -1   6  18       47.76       40.01      2.06 o
   0   6  18       63.49       63.32      1.78 o
   1   6  18       25.22       26.04      1.81 o
  -4   1  19        1.96        3.21      0.73 o
  -3   1  19       78.64       84.57      1.17 o
  -2   1  19       54.99       53.06      1.37 o
  -1   1  19       81.76       79.90      1.56 o
   0   1  19       55.52       58.72      1.24 o
   1   1  19       46.93       41.22      0.95 o
   2   1  19       32.40       35.76      0.92 o
   3   1  19       38.27       49.41      1.11 o
   4   1  19        1.68        1.43      0.83 <
  -4   2  19       37.82       47.48      1.37 o
  -3   2  19        0.04        0.48      0.67 <
  -2   2  19      299.82      336.96      2.70 o
  -1   2  19       21.46       25.18      0.89 o
   0   2  19        2.10        3.46      0.73 o
   1   2  19       31.44       38.84      0.92 o
   2   2  19        3.81        2.16      0.67 o
   3   2  19       27.26       27.06      0.86 o
   4   2  19       35.23       35.00      2.03 o
  -3   3  19        7.98        9.21      0.73 o
  -2   3  19      139.90      141.98      1.71 o
  -1   3  19        0.16        0.29      0.64 <
   0   3  19       70.54       72.63      1.17 o
   1   3  19       15.54       14.26      0.98 o
   2   3  19        5.96        7.27      0.79 o
   3   3  19        0.02        0.89      0.67 <
  -3   4  19       30.96       38.14      2.13 o
  -2   4  19        0.25       -0.06      0.73 <
  -1   4  19       46.78       45.82      0.89 o
   0   4  19        0.06        0.64      0.64 <
   1   4  19       72.29       79.96      1.52 o
   2   4  19        1.71        3.30      0.79 o
   3   4  19        9.22        8.13      1.33 o
  -1   5  19       22.40       21.24      1.21 o
   0   5  19        1.32        0.70      0.73 <
   1   5  19        2.74        1.49      0.83 <
  -3   0  20       13.36       10.77      1.05 o
  -2   0  20      114.89      126.14      2.51 o
  -1   0  20       67.44       71.26      2.16 o
   0   0  20       19.80       27.88      2.70 o
   1   0  20        3.42       23.15      1.56 o
   2   0  20       12.24       10.57      1.40 o
   3   0  20       10.76        6.22      1.24 o
  -3   1  20      178.92      195.78      2.06 o
  -2   1  20       67.49       71.96      1.17 o
  -1   1  20       13.87       13.69      1.05 o
   0   1  20        3.60        2.57      0.83 o
   1   1  20       16.84       13.31      0.86 o
   2   1  20       11.49       10.38      0.73 o
   3   1  20       27.95       30.55      1.21 o
  -3   2  20       47.79       46.17      1.52 o
  -2   2  20        5.79        4.41      0.70 o
  -1   2  20       52.39       51.19      1.14 o
   0   2  20        0.60        1.27      0.64 <
   1   2  20        2.64        1.68      0.64 <
   2   2  20        5.12        6.54      0.73 o
  -2   3  20       13.46       12.00      1.21 o
  -1   3  20       13.23       12.54      0.89 o
   0   3  20        0.03        0.95      0.64 <
   1   3  20       18.42       24.48      0.89 o
   2   3  20       13.56       16.42      1.14 o
   0   4  20       35.01       27.85      1.71 o
  -1   1  21        2.56        3.21      0.83 o
   0   1  21        5.47        7.97      1.02 o
   0   2  21       34.81       48.49      2.35 o
